# Supplementary material for: A transcriptome-wide analysis deciphers distinct roles of G1 cyclins in temporal organization of the yeast cell cycle
Source: Sci Rep. 2019 Mar 4;9:3343. doi: 10.1038/s41598-019-39850-7 (PMC6399449; doi:10.1038/s41598-019-39850-7)
Supplement: Supplementary file 2 — Dataset 1 [file 41598_2019_39850_MOESM2_ESM.xlsx]

## Sheet: GenesInClusters
name	id	WTClusterNostress
FUN14	YAL008W	8
SWC3	YAL011W	1
NTG1	YAL015C	1
PSK1	YAL017W	3
FUN26	YAL022C	5
LTE1	YAL024C	7
GIP4	YAL031C	10
YAL037W	YAL037W	4
CLN3	YAL040C	5
PTA1	YAL043C	1
SPC72	YAL047C	4
OAF1	YAL051W	2
ACS1	YAL054C	1
PEX22	YAL055W	6
GDH3	YAL062W	10
SEO1	YAL067C	4
RFA1	YAR007C	8
SEN34	YAR008W	8
ADE1	YAR015W	4
KIN3	YAR018C	5
CDC15	YAR019C	10
YAT1	YAR035W	7
HTB2	YBL002W	7
HTA2	YBL003C	7
HIR1	YBL008W	3
ALK2	YBL009W	7
YBL010C	YBL010C	10
ACH1	YBL015W	3
FUS3	YBL016W	4
MCM2	YBL023C	2
HEK2	YBL032W	9
RIB1	YBL033C	1
STU1	YBL034C	4
POL12	YBL035C	8
YBL059W	YBL059W	8
SKT5	YBL061C	8
KIP1	YBL063W	7
AST1	YBL069W	9
YBL077W	YBL077W	6
YBL086C	YBL086C	8
MRP21	YBL090W	3
YBL095W	YBL095W	7
YBL096C	YBL096C	3
BNA4	YBL098W	1
UGA2	YBR006W	10
FLR1	YBR008C	7
HHF1	YBR009C	7
HHT1	YBR010W	7
YBR012C	YBR012C	1
SCO2	YBR024W	1
YBR027C	YBR027C	7
CHS2	YBR038W	5
FIG1	YBR040W	4
FAT1	YBR041W	7
QDR3	YBR043C	9
TCM62	YBR044C	3
ZTA1	YBR046C	1
FMP23	YBR047W	7
REB1	YBR049C	7
YRO2	YBR054W	2
UBP14	YBR058C	4
TIP1	YBR067C	2
ALG14	YBR070C	8
YBR071W	YBR071W	2
HSP26	YBR072W	4
RDH54	YBR073W	8
TEC1	YBR083W	2
AAC3	YBR085W	4
POL30	YBR088C	8
PHO3	YBR092C	5
MMS4	YBR098W	4
EXO84	YBR102C	6
CYC8	YBR112C	7
TFC1	YBR123C	9
OPY1	YBR129C	2
YBR138C	YBR138C	9
YBR139W	YBR139W	5
YBR141C	YBR141C	9
ADH5	YBR145W	4
TBS1	YBR150C	10
ICS2	YBR157C	10
AMN1	YBR158W	2
CDC28	YBR160W	4
CSH1	YBR161W	8
EXO5	YBR163W	3
PEX32	YBR168W	3
EHT1	YBR177C	3
RIM2	YBR192W	6
MED8	YBR193C	10
MSI1	YBR195C	6
MCM7	YBR202W	5
COS111	YBR203W	10
MET8	YBR213W	1
SDS24	YBR214W	1
HPC2	YBR215W	5
YBP1	YBR216C	3
PBP2	YBR233W	8
YBR241C	YBR241C	4
ISW1	YBR245C	8
TRS20	YBR254C	1
RIF1	YBR275C	8
DUG2	YBR281C	4
SNF5	YBR289W	7
YCL002C	YCL002C	3
LDB16	YCL005W	7
BUD3	YCL014W	9
KCC4	YCL024W	8
AGP1	YCL025C	8
FUS1	YCL027W	6
STE50	YCL032W	3
SRO9	YCL037C	9
ATG22	YCL038C	3
GLK1	YCL040W	8
LRE1	YCL051W	3
MRC1	YCL061C	8
VAC17	YCL063W	9
YCR007C	YCR007C	1
YCR015C	YCR015C	10
SLM5	YCR024C	6
FEN2	YCR028C	10
TAF2	YCR042C	5
HCM1	YCR065W	8
RSA4	YCR072C	9
SSK22	YCR073C	9
ERS1	YCR075C	7
CSM1	YCR086W	9
FIG2	YCR089W	4
YCR090C	YCR090C	3
MSH3	YCR092C	3
CDC39	YCR093W	3
RMD1	YDL001W	3
MCD1	YDL003W	8
GRX6	YDL010W	8
CDC7	YDL017W	8
ERP3	YDL018C	8
OSH2	YDL019C	2
GPM2	YDL021W	10
GPD1	YDL022W	3
RTK1	YDL025C	6
YDL026W	YDL026W	10
MPS1	YDL028C	7
PRM7	YDL039C	4
SIR2	YDL042C	7
MTF2	YDL044C	4
PSA1	YDL055C	7
MBP1	YDL056W	7
RAD59	YDL059C	1
TSR1	YDL060W	9
YDL068W	YDL068W	4
CBS1	YDL069C	10
VAM6	YDL077C	3
THI3	YDL080C	1
LUC7	YDL087C	10
RAM1	YDL090C	6
PMT5	YDL093W	7
YDL094C	YDL094C	1
DUN1	YDL101C	8
POL3	YDL102W	8
QRI1	YDL103C	8
QRI7	YDL104C	1
IWR1	YDL115C	3
CYK3	YDL117W	2
YDL119C	YDL119C	3
PCL2	YDL127W	8
VCX1	YDL128W	3
RDI1	YDL135C	4
RGT2	YDL138W	2
LDB17	YDL146W	10
ATG9	YDL149W	10
MSH5	YDL154W	1
YDL156W	YDL156W	2
CDC9	YDL164C	8
PCL9	YDL179W	2
INH1	YDL181W	10
YDL183C	YDL183C	10
YDL186W	YDL186W	7
ASF2	YDL197C	8
MGT1	YDL200C	2
MRPL11	YDL202W	5
YDL206W	YDL206W	6
YDL211C	YDL211C	8
GDH2	YDL215C	1
TIM22	YDL217C	5
HO	YDL227C	2
ADY3	YDL239C	4
LRG1	YDL240W	10
YDL241W	YDL241W	4
NTH1	YDR001C	6
SNQ2	YDR011W	9
PSF1	YDR013W	8
GCV1	YDR019C	10
FAL1	YDR021W	9
CIS1	YDR022C	6
FYV1	YDR024W	10
VPS54	YDR027C	3
MIC14	YDR031W	3
MRH1	YDR033W	5
NRG1	YDR043C	8
DBF4	YDR052C	8
PST1	YDR055W	2
OCA6	YDR067C	3
DOA4	YDR069C	5
TPS2	YDR074W	2
SED1	YDR077W	2
STN1	YDR082W	9
AFR1	YDR085C	4
YDR089W	YDR089W	9
MSH6	YDR097C	8
SPO71	YDR104C	3
TMN2	YDR107C	3
GSG1	YDR108W	7
FOB1	YDR110W	2
PDS1	YDR113C	7
MRPL1	YDR116C	6
APC4	YDR118W	6
YDR124W	YDR124W	1
FIN1	YDR130C	10
YDR133C	YDR133C	8
YDR134C	YDR134C	8
SWI5	YDR146C	9
SAC3	YDR159W	6
HSP42	YDR171W	8
ARG82	YDR173C	10
HMO1	YDR174W	3
NGG1	YDR176W	7
CSN9	YDR179C	7
SCC2	YDR180W	8
SAS4	YDR181C	8
PLP1	YDR183W	8
ATC1	YDR184C	1
HST4	YDR191W	4
REF2	YDR195W	3
RKM2	YDR198C	1
VPS64	YDR200C	7
MSC2	YDR205W	9
MSS4	YDR208W	9
MFB1	YDR219C	7
YDR222W	YDR222W	8
HTB1	YDR224C	7
HTA1	YDR225W	7
SIR4	YDR227W	7
PCF11	YDR228C	3
YDR239C	YDR239C	9
TRS23	YDR246W	3
YDR249C	YDR249C	4
PAM1	YDR251W	8
MET32	YDR253C	10
BSC2	YDR275W	3
NSE3	YDR288W	6
RTT103	YDR289C	3
HDA2	YDR295C	8
SUR2	YDR297W	8
HNT2	YDR305C	9
YDR307W	YDR307W	8
GIC2	YDR309C	2
TFB1	YDR311W	10
IPK1	YDR315C	10
OMS1	YDR316W	3
MCM21	YDR318W	10
YDR319C	YDR319C	1
PEP7	YDR323C	6
YCG1	YDR325W	7
YSP2	YDR326C	9
UBX5	YDR330W	1
GPI8	YDR331W	8
IRC3	YDR332W	6
HXT7	YDR342C	10
SPC110	YDR356W	7
GGA1	YDR358W	10
ESC2	YDR363W	1
CDC40	YDR364C	10
CTS2	YDR371W	3
RGA2	YDR379W	5
YRA1	YDR381W	3
HPT1	YDR399W	4
URH1	YDR400W	8
SIZ1	YDR409W	6
SYF1	YDR416W	9
HKR1	YDR420W	4
SIP1	YDR422C	6
PPM1	YDR435C	2
PPZ2	YDR436W	3
THI74	YDR438W	1
DOT1	YDR440W	8
YDR444W	YDR444W	1
YHP1	YDR451C	7
TSA2	YDR453C	3
MFA1	YDR461W	4
SPP41	YDR464W	9
YDR467C	YDR467C	1
SNM1	YDR478W	9
PEX29	YDR479C	1
DIG2	YDR480W	4
PHO8	YDR481C	8
PAC11	YDR488C	7
SLD5	YDR489W	8
MZM1	YDR493W	6
VPS3	YDR495C	3
PLM2	YDR501W	4
LPP1	YDR503C	8
GIN4	YDR507C	8
EMI2	YDR516C	8
EUG1	YDR518W	7
URC2	YDR520C	10
HLR1	YDR528W	4
APA2	YDR530C	4
FIT1	YDR534C	3
PAD1	YDR538W	3
YDR541C	YDR541C	10
YEA4	YEL004W	6
VAB2	YEL005C	10
GLC3	YEL011W	10
NPP2	YEL016C	9
GTT3	YEL017W	9
YEL025C	YEL025C	3
BUD16	YEL029C	3
ECM10	YEL030W	10
MCM3	YEL032W	2
CYC7	YEL039C	2
UTR2	YEL040W	2
YEL047C	YEL047C	8
CIN8	YEL061C	7
AVT2	YEL064C	2
SIT1	YEL065W	1
YEL068C	YEL068C	6
DLD3	YEL071W	1
MNN1	YER001W	8
PMI40	YER003C	7
YER010C	YER010C	8
TIR1	YER011W	3
HEM14	YER014W	6
FAA2	YER015W	5
SPC25	YER018C	7
GPA2	YER020W	8
FIR1	YER032W	10
ZRG8	YER033C	1
GLN3	YER040W	5
PIC2	YER053C	8
HOR2	YER062C	10
RGI1	YER067W	10
RNR1	YER070W	8
YER076C	YER076C	7
YER077C	YER077C	7
RAD51	YER095W	8
RTT105	YER104W	3
SWI4	YER111C	8
SHO1	YER118C	8
YCK3	YER123W	2
DSE1	YER124C	10
YER128W	YER128W	10
YER130C	YER130C	6
PMD1	YER132C	10
YER137C	YER137C	1
MAG1	YER142C	5
SPI1	YER150W	4
YER160C	YER160C	1
RAD4	YER162C	6
BCK2	YER167W	6
RPH1	YER169W	6
ADK2	YER170W	4
TMT1	YER175C	6
YER188W	YER188W	4
SPB4	YFL002C	5
SMC1	YFL008W	8
HSP12	YFL014W	10
GAT1	YFL021W	2
BST1	YFL025C	7
STE2	YFL026W	2
AGX1	YFL030W	3
RIM15	YFL033C	1
YFL040W	YFL040W	4
OTU1	YFL044C	10
RGD2	YFL047W	10
SWP82	YFL049W	3
AAD16	YFL057C	3
SAD1	YFR005C	3
YFH7	YFR007W	6
GSY1	YFR015C	10
YFR017C	YFR017C	5
YFR020W	YFR020W	4
ECO1	YFR027W	4
CDC14	YFR028C	9
PTR3	YFR029W	10
MET10	YFR030W	4
SMC2	YFR031C	7
PHO4	YFR034C	6
YFR039C	YFR039C	9
ERJ5	YFR041C	8
RMD8	YFR048W	6
YMR31	YFR049W	3
HXK1	YFR053C	8
COG7	YGL005C	6
PMC1	YGL006W	3
PDR1	YGL013C	9
ATE1	YGL017W	6
ALK1	YGL021W	9
CWH41	YGL027C	7
SCW11	YGL028C	2
AGA2	YGL032C	4
YGL036W	YGL036W	5
PNC1	YGL037C	3
OCH1	YGL038C	8
YGL041C	YGL041C	9
RIM8	YGL045W	10
OLE1	YGL055W	8
GEP7	YGL057C	4
PKP2	YGL059W	10
DUO1	YGL061C	8
PYC1	YGL062W	1
MRH4	YGL064C	6
YGL072C	YGL072C	1
KXD1	YGL079W	8
SCY1	YGL083W	3
LCL3	YGL085W	3
SPC105	YGL093W	7
PAN2	YGL094C	8
USE1	YGL098W	1
YGL101W	YGL101W	7
YGL108C	YGL108C	9
CDC20	YGL116W	5
YGL117W	YGL117W	7
COQ8	YGL119W	9
GPG1	YGL121C	10
ITC1	YGL133W	9
FLC3	YGL139W	1
ROG1	YGL144C	6
TIP20	YGL145W	6
LYS5	YGL154C	4
AMS1	YGL156W	4
ARI1	YGL157W	6
YGL159W	YGL159W	6
RAD54	YGL163C	8
YGL176C	YGL176C	7
MPT5	YGL178W	4
TOS3	YGL179C	8
STR3	YGL184C	4
COX4	YGL187C	2
YGL188C	YGL188C	6
IME4	YGL192W	4
DSD1	YGL196W	6
MDS3	YGL197W	5
MCM6	YGL201C	5
MIG2	YGL209W	6
KIP3	YGL216W	7
EDC1	YGL222C	1
COG1	YGL223C	1
VID30	YGL227W	10
SAP4	YGL229C	10
KAP114	YGL241W	8
YGL242C	YGL242C	8
TAD1	YGL243W	3
PDE1	YGL248W	4
HFM1	YGL251C	9
ADH4	YGL256W	9
COS12	YGL263W	3
SWC4	YGR002C	5
CUL3	YGR003W	6
PEX31	YGR004W	10
STF2	YGR008C	8
SEC9	YGR009C	6
MSB2	YGR014W	7
YGR015C	YGR015C	10
YGR031W	YGR031W	6
GSC2	YGR032W	4
YGR035C	YGR035C	9
CAX4	YGR036C	5
BUD9	YGR041W	2
YGR042W	YGR042W	8
RME1	YGR044C	10
TFC4	YGR047C	10
UFD1	YGR048W	1
SCM4	YGR049W	7
YGR050C	YGR050C	10
MUP1	YGR055W	6
RSC1	YGR056W	6
PEF1	YGR058W	1
VHT1	YGR065C	5
UPF3	YGR072W	7
MRPL25	YGR076C	10
PEX8	YGR077C	10
PIL1	YGR086C	2
CTT1	YGR088W	3
PRP31	YGR091W	10
DBF2	YGR092W	5
YGR093W	YGR093W	9
ESP1	YGR098C	7
TEL2	YGR099W	7
PCP1	YGR101W	2
CLB1	YGR108W	9
CLB6	YGR109C	4
DAM1	YGR113W	7
YGR126W	YGR126W	4
YGR127W	YGR127W	6
SYF2	YGR129W	1
FHN1	YGR131W	1
TPO2	YGR138C	4
CBF2	YGR140W	7
BTN2	YGR142W	9
SKN1	YGR143W	5
THI4	YGR144W	4
ECL1	YGR146C	1
YGR151C	YGR151C	8
RSR1	YGR152C	8
YGR153W	YGR153W	8
YGR160W	YGR160W	4
RTS3	YGR161C	1
KRE11	YGR166W	3
ATF2	YGR177C	9
OKP1	YGR179C	9
QCR9	YGR183C	6
BUB1	YGR188C	8
CRH1	YGR189C	8
FYV8	YGR196C	3
YGR201C	YGR201C	10
TOS2	YGR221C	8
PET54	YGR222W	2
DIE2	YGR227W	5
BNS1	YGR230W	5
YGR237C	YGR237C	6
KEL2	YGR238C	8
FMP43	YGR243W	10
CPD1	YGR247W	5
SOL4	YGR248W	4
YGR250C	YGR250C	4
SLH1	YGR271W	5
RNH70	YGR276C	6
SCW4	YGR279C	9
YGR283C	YGR283C	1
BIO2	YGR286C	8
YAP3	YHL009C	5
ETP1	YHL010C	3
YLF2	YHL014C	1
YHL026C	YHL026C	5
ECM29	YHL030W	5
GUT1	YHL032C	2
MUP3	YHL036W	4
CBP2	YHL038C	10
ARN1	YHL040C	5
YHL044W	YHL044W	4
ARN2	YHL047C	1
COS8	YHL048W	6
LEU5	YHR002W	6
GPA1	YHR005C	2
DIA4	YHR011W	3
YSC83	YHR017W	3
MYO1	YHR023W	5
RRM3	YHR031C	7
ERC1	YHR032W	10
YHR033W	YHR033W	3
PIH1	YHR034C	6
INM1	YHR046C	5
YHK8	YHR048W	9
MED6	YHR058C	10
GIC1	YHR061C	7
PCL5	YHR071W	1
NAM8	YHR086W	7
HXT4	YHR092C	4
YHR097C	YHR097C	3
KIC1	YHR102W	7
ERP5	YHR110W	8
YHR112C	YHR112C	8
ORC6	YHR118C	10
MSH1	YHR120W	2
EPT1	YHR123W	8
YHR127W	YHR127W	8
YHR130C	YHR130C	3
YHR131C	YHR131C	10
DSE2	YHR143W	8
SKG6	YHR149C	8
MTC6	YHR151C	5
SPO12	YHR152W	5
SPO16	YHR153C	8
RTT107	YHR154W	8
KEL1	YHR158C	8
YAP1801	YHR161C	8
MTG2	YHR168W	6
FMO1	YHR176W	5
YHR180W	YHR180W	7
NVJ1	YHR195W	3
CRG1	YHR209W	4
IMD2	YHR216W	3
YIL001W	YIL001W	1
FAA3	YIL009W	2
BAR1	YIL015W	2
FAF1	YIL019W	9
IRR1	YIL026C	8
PRM2	YIL037C	4
PIG2	YIL045W	4
DFG10	YIL049W	6
YIL055C	YIL055C	10
RNR3	YIL066C	4
PCI8	YIL071C	8
SER33	YIL074C	4
YIL080W	YIL080W	1
YIL082W	YIL082W	1
AIM19	YIL087C	10
YIL092W	YIL092W	6
SLM1	YIL105C	9
MOB1	YIL106W	9
COX5B	YIL111W	8
POR2	YIL114C	2
RPI1	YIL119C	5
SIM1	YIL123W	7
MET18	YIL128W	5
FKH1	YIL131C	9
VHS2	YIL135C	10
AXL2	YIL140W	8
YIL152W	YIL152W	1
IMP2'	YIL154C	6
GUT2	YIL155C	1
UBP7	YIL156W	2
AIM20	YIL158W	9
BNR1	YIL159W	8
SUC2	YIL162W	5
YIL165C	YIL165C	4
SDL1	YIL167W	9
PRI1	YIR008C	8
MET28	YIR017C	6
GTT1	YIR038C	8
YPS6	YIR039C	5
SYS1	YJL004C	10
RPC17	YJL011C	7
MAD3	YJL013C	4
YJL016W	YJL016W	8
PET130	YJL023C	6
APS3	YJL024C	1
HCA4	YJL033W	9
IRC18	YJL037W	1
MHP1	YJL042W	3
GYP6	YJL044C	5
AIM22	YJL046W	3
IRC8	YJL051W	9
TDH1	YJL052W	1
ZAP1	YJL056C	1
BIT61	YJL058C	5
YHC3	YJL059W	8
YJL070C	YJL070C	6
PSF2	YJL072C	1
JEM1	YJL073W	8
SMC3	YJL074C	8
PRY3	YJL078C	10
PRY1	YJL079C	4
IML2	YJL082W	4
TRL1	YJL087C	8
ARG3	YJL088W	3
DPB11	YJL090C	9
GWT1	YJL091C	8
SRS2	YJL092W	7
GSH1	YJL101C	6
MEF2	YJL102W	9
PRM10	YJL108C	6
ASF1	YJL115W	8
NCA3	YJL116C	4
YJL118W	YJL118W	7
GCD14	YJL125C	9
AIM23	YJL131C	6
LCB3	YJL134W	9
GLG2	YJL137C	9
YUR1	YJL139C	3
YJL152W	YJL152W	4
INO1	YJL153C	8
FBP26	YJL155C	4
FAR1	YJL157C	2
HSP150	YJL159W	2
FMP33	YJL161W	3
TPK1	YJL164C	3
ASG7	YJL170C	4
CPS1	YJL172W	10
RFA3	YJL173C	8
ATP12	YJL180C	6
YJL181W	YJL181W	6
SWE1	YJL187C	8
CDC6	YJL194W	2
ELO1	YJL196C	3
MBB1	YJL199C	10
ECM25	YJL201W	8
OPT1	YJL212C	3
REE1	YJL217W	2
MPP10	YJR002W	5
YJR003C	YJR003C	6
SAG1	YJR004C	4
APL1	YJR005W	6
POL31	YJR006W	8
MET3	YJR010W	4
YJR011C	YJR011C	7
YJR020W	YJR020W	1
REC107	YJR021C	7
YJR023C	YJR023C	9
YJR030C	YJR030C	8
GEA1	YJR031C	7
RAV1	YJR033C	8
RAD26	YJR035W	5
YJR039W	YJR039W	6
POL32	YJR043C	8
ANB1	YJR047C	4
CYC1	YJR048W	7
RAD7	YJR052W	5
YJR054W	YJR054W	8
HIT1	YJR055W	10
CDC8	YJR057W	8
PTK2	YJR059W	3
CBF1	YJR060W	4
NTA1	YJR062C	6
YAE1	YJR067C	10
BNA2	YJR078W	8
ACF4	YJR083C	3
YJR087W	YJR087W	1
BUD4	YJR092W	9
YJR098C	YJR098C	7
YMR1	YJR110W	9
NNF1	YJR112W	7
YJR114W	YJR114W	7
YJR115W	YJR115W	4
YJR120W	YJR120W	10
IBA57	YJR122W	7
YJR129C	YJR129C	10
TTI2	YJR136C	3
MET5	YJR137C	4
MGM101	YJR144W	8
HMS2	YJR147W	10
BAT2	YJR148W	1
AAD10	YJR155W	4
MET14	YKL001C	6
BYE1	YKL005C	6
LAC1	YKL008C	7
PUT3	YKL015W	9
IXR1	YKL032C	6
NFU1	YKL040C	5
PHD1	YKL043W	8
PRI2	YKL045W	8
CSE4	YKL049C	7
SFK1	YKL051W	6
BLI1	YKL061W	1
YKL066W	YKL066W	8
YNK1	YKL067W	8
YKL069W	YKL069W	9
DHR2	YKL078W	9
HOT13	YKL084W	1
SRX1	YKL086W	10
CAB3	YKL088W	8
MIF2	YKL089W	8
BUD2	YKL092C	8
CWP1	YKL096W	7
UTP11	YKL099C	9
HSL1	YKL101W	8
LAP4	YKL103C	3
GFA1	YKL104C	4
SLD2	YKL108W	2
ABF1	YKL112W	7
RAD27	YKL113C	8
PRR1	YKL116C	2
DGR2	YKL121W	10
PGM1	YKL127W	8
MYO3	YKL129C	5
SHE2	YKL130C	9
YKL133C	YKL133C	3
CTK1	YKL139W	9
YKL151C	YKL151C	8
PIR1	YKL164C	2
MCD4	YKL165C	8
KKQ8	YKL168C	3
LOT5	YKL183W	9
ASH1	YKL185W	2
PTK1	YKL198C	8
CBT1	YKL208W	6
STE6	YKL209C	5
JEN1	YKL217W	3
SRY1	YKL218C	4
FRE2	YKL220C	5
YKL222C	YKL222C	1
MEH1	YKR007W	8
TOF2	YKR010C	7
YKR011C	YKR011C	2
PRY2	YKR013W	8
FCJ1	YKR016W	3
YKR017C	YKR017C	6
IRS4	YKR019C	5
ALY1	YKR021W	9
DBP7	YKR024C	9
SET3	YKR029C	10
GMH1	YKR030W	1
SPC34	YKR037C	7
GAP1	YKR039W	6
UTH1	YKR042W	5
UIP5	YKR044W	7
FMP46	YKR049C	1
MRS4	YKR052C	10
YSR3	YKR053C	7
DYN1	YKR054C	9
RHO4	YKR055W	3
MET1	YKR069W	4
YKR075C	YKR075C	4
ECM4	YKR076W	4
MSA2	YKR077W	2
TRZ1	YKR079C	9
MTD1	YKR080W	4
DAD2	YKR083C	8
PXL1	YKR090W	8
SRL3	YKR091W	2
UBP11	YKR098C	10
BAS1	YKR099W	3
SIR1	YKR101W	8
FLO10	YKR102W	4
RTT109	YLL002W	8
SFI1	YLL003W	8
ORC3	YLL004W	7
YLL007C	YLL007C	7
SOF1	YLL011W	9
YEH1	YLL012W	4
SPA2	YLL021W	8
HIF1	YLL022C	8
TPO1	YLL028W	5
GPI13	YLL031C	7
YLL032C	YLL032C	7
LDB18	YLL049W	3
YLL056C	YLL056C	10
YLL058W	YLL058W	1
GTT2	YLL060C	1
MMP1	YLL061W	6
MHT1	YLL062C	6
YLR001C	YLR001C	6
CMS1	YLR003C	9
SSL1	YLR005W	1
SSK1	YLR006C	6
PML1	YLR016C	4
SED5	YLR026C	3
RAD5	YLR032W	8
SMF3	YLR034C	9
RIC1	YLR039C	10
YLR040C	YLR040C	6
YLR042C	YLR042C	10
STU2	YLR045C	7
YLR049C	YLR049C	2
YLR050C	YLR050C	8
IES3	YLR052W	6
OSW2	YLR054C	10
YLR057W	YLR057W	5
SHM2	YLR058C	4
FMP25	YLR077W	3
SIC1	YLR079W	2
SRL2	YLR082C	10
RAX2	YLR084C	5
CSF1	YLR087C	3
SUL2	YLR092W	6
IOC2	YLR095C	7
CHA4	YLR098C	7
YLR101C	YLR101C	6
CDC45	YLR103C	8
YLR108C	YLR108C	9
YLR112W	YLR112W	3
YPS1	YLR120C	4
YPS3	YLR121C	8
APC2	YLR127C	9
DCN1	YLR128W	10
ACE2	YLR131C	9
PDC5	YLR134W	10
SLX4	YLR135W	4
YLR152C	YLR152C	6
RNH203	YLR154C	8
YLR164W	YLR164W	4
UPS2	YLR168C	3
YLR173W	YLR173W	2
IDP2	YLR174W	1
RFX1	YLR176C	4
YLR177W	YLR177W	10
TFS1	YLR178C	8
TOS4	YLR183C	8
SKG3	YLR187W	1
MMR1	YLR190W	9
YLR194C	YLR194C	2
YLR202C	YLR202C	3
HMX1	YLR205C	1
CLB4	YLR210W	1
TUB4	YLR212C	8
CRR1	YLR213C	1
FRE1	YLR214W	5
CDC123	YLR215C	10
COA4	YLR218C	3
IFH1	YLR223C	9
YLR224W	YLR224W	9
EST1	YLR233C	8
THI7	YLR237W	4
FAR10	YLR238W	6
LIP2	YLR239C	3
ARV1	YLR242C	10
IRC20	YLR247C	6
HAP1	YLR256W	10
GSY2	YLR258W	2
RED1	YLR263W	4
RPS28B	YLR264W	3
BOP2	YLR267W	1
DCS1	YLR270W	5
YLR271W	YLR271W	1
PIG1	YLR273C	1
MCM5	YLR274W	5
CTS1	YLR286C	2
MEC3	YLR288C	7
YHC1	YLR298C	7
EXG1	YLR300W	8
MRPL15	YLR312W-A	10
CWC24	YLR323C	3
YLR326W	YLR326W	7
MID2	YLR332W	7
FKS1	YLR342W	7
BUD8	YLR353W	9
ADE13	YLR359W	4
VPS38	YLR360W	9
DCR2	YLR361C	10
STE11	YLR362W	9
CTF3	YLR381W	8
NAM2	YLR382C	10
SMC6	YLR383W	8
VAC14	YLR386W	8
DUS3	YLR401C	9
FLD1	YLR404W	6
YLR407W	YLR407W	7
BLS1	YLR408C	10
VPS36	YLR417W	2
YLR419W	YLR419W	3
SPP382	YLR424W	6
ECM30	YLR436C	3
DIF1	YLR437C	9
CAR2	YLR438W	9
SST2	YLR452C	4
NBP1	YLR457C	4
YML002W	YML002W	3
UBX2	YML013W	5
TAF11	YML015C	1
PPZ1	YML016C	6
UNG1	YML021C	8
YOX1	YML027W	8
SRC1	YML034W	9
CGI121	YML036W	9
RRN11	YML043C	1
PRM6	YML047C	4
AIM32	YML050W	10
SUR7	YML052W	9
YML053C	YML053C	7
CYB2	YML054C	3
SPC2	YML055W	1
SML1	YML058W	9
OGG1	YML060W	8
PIF1	YML061C	8
ORC1	YML065W	9
WAR1	YML076C	8
YML082W	YML082W	3
TUB1	YML085C	7
YML096W	YML096W	8
VPS9	YML097C	8
TSL1	YML100W	3
CAC2	YML102W	8
ZDS2	YML109W	8
DAT1	YML113W	1
ATR1	YML116W	1
YML119W	YML119W	5
PGA3	YML125C	9
RSC9	YML127W	7
MSC1	YML128C	8
YML131W	YML131W	1
CDC5	YMR001C	9
AIM34	YMR003W	7
PLB2	YMR006C	4
PLB1	YMR008C	4
HXT2	YMR011W	8
STB4	YMR019W	3
FMS1	YMR020W	4
PEX12	YMR026C	6
YMR031C	YMR031C	5
HOF1	YMR032W	5
IMP2	YMR035W	3
MCM1	YMR043W	9
CSM3	YMR048W	8
FAR3	YMR052W	4
STB2	YMR053C	2
FET3	YMR058W	5
KAR5	YMR065W	4
SOV1	YMR066W	10
UBX4	YMR067C	9
AVO2	YMR068W	10
RCO1	YMR075W	4
PDS5	YMR076C	8
CTF18	YMR078C	8
NAM7	YMR080C	10
YMR090W	YMR090W	3
SNZ1	YMR096W	8
MTG1	YMR097C	3
ATP25	YMR098C	3
YMR103C	YMR103C	4
PGM2	YMR105C	3
YKU80	YMR106C	5
ADE17	YMR120C	4
SAS2	YMR127C	7
JLP2	YMR132C	10
GID8	YMR135C	2
GAT2	YMR136W	2
PSO2	YMR137C	10
CIN4	YMR138W	5
YMR144W	YMR144W	8
OSW5	YMR148W	5
TPP1	YMR156C	1
AIM36	YMR157C	10
YMR160W	YMR160W	7
HLJ1	YMR161W	6
INP2	YMR163C	7
MSS11	YMR164C	4
EAR1	YMR171C	3
DDR48	YMR173W	4
MMT1	YMR177W	1
SPT21	YMR179W	8
YMR181C	YMR181C	10
YMR187C	YMR187C	6
GCV2	YMR189W	6
SGS1	YMR190C	7
SPG5	YMR191W	9
MRPL24	YMR193W	3
ICY1	YMR195W	10
CIK1	YMR198W	9
CLN1	YMR199W	8
GAS3	YMR215W	7
TRS130	YMR218C	3
UBP8	YMR223W	4
MTF1	YMR228W	9
FUS2	YMR232W	1
TRI1	YMR233W	10
DFG5	YMR238W	7
RNT1	YMR239C	1
CUS1	YMR240C	9
GAD1	YMR250W	3
YMR259C	YMR259C	9
SAP30	YMR263W	6
PRP24	YMR268C	10
BUL1	YMR275C	3
RIT1	YMR283C	1
ABZ2	YMR289W	3
HAS1	YMR290C	9
YMR291W	YMR291W	10
DYN3	YMR299C	9
SCW10	YMR305C	8
GAS1	YMR307W	7
TGL3	YMR313C	7
DIA1	YMR316W	1
HEF3	YNL014W	4
PBI2	YNL015W	8
HDA1	YNL021W	5
KTR5	YNL029C	7
HHF2	YNL030W	7
HHT2	YNL031C	7
IDH1	YNL037C	1
YNL046W	YNL046W	2
SLM2	YNL047C	3
COG5	YNL051W	8
YNL058C	YNL058C	5
MTQ1	YNL063W	7
AQR1	YNL065W	9
SUN4	YNL066W	10
FKH2	YNL068C	9
RNH201	YNL072W	8
MSK1	YNL073W	6
MLF3	YNL074C	6
NIS1	YNL078W	2
PMS1	YNL082W	8
SNN1	YNL086W	8
TOP2	YNL088W	7
YNL095C	YNL095C	10
OCA1	YNL099C	7
AIM37	YNL100W	6
POL1	YNL102W	8
SPC98	YNL126W	7
MEP2	YNL142W	10
YNL143C	YNL143C	6
MFA2	YNL145W	2
YGP1	YNL160W	5
CBK1	YNL161W	9
YNL165W	YNL165W	8
BNI5	YNL166C	7
YNL170W	YNL170W	5
APC1	YNL172W	9
MDG1	YNL173C	2
YNL176C	YNL176C	7
RHO5	YNL180C	3
YNL181W	YNL181W	8
KAR1	YNL188W	2
YNL190W	YNL190W	9
CHS1	YNL192W	2
YNL200C	YNL200C	8
YNL205C	YNL205C	7
RTT106	YNL206C	8
YNL208W	YNL208W	4
YNL211C	YNL211C	10
VID27	YNL212W	3
PEX17	YNL214W	1
MGS1	YNL218W	6
ADE12	YNL220W	8
CNM67	YNL225C	8
BNI4	YNL233W	8
RAD50	YNL250W	1
YNL260C	YNL260C	10
POL2	YNL262W	8
ALP1	YNL270C	1
SEC2	YNL272C	8
TOF1	YNL273W	8
GOR1	YNL274C	8
BOR1	YNL275W	10
MET2	YNL277W	4
CAF120	YNL278W	8
PRM1	YNL279W	4
WSC2	YNL283C	7
PCL1	YNL289W	8
CLA4	YNL298W	5
TRF5	YNL299W	9
TOS6	YNL300W	8
YPT11	YNL304W	1
STB1	YNL309W	8
ZIM17	YNL310C	8
RFA2	YNL312W	8
PHA2	YNL316C	1
VNX1	YNL321W	10
FIG4	YNL325C	6
PFA3	YNL326C	4
EGT2	YNL327W	2
SWM2	YNR004W	10
LRO1	YNR008W	7
NRM1	YNR009W	7
YNR025C	YNR025C	8
SEC12	YNR026C	6
BUD17	YNR027W	1
ALG12	YNR030W	3
SOL1	YNR034W	10
AGA1	YNR044W	4
FPK1	YNR047W	6
YNR048W	YNR048W	1
MSO1	YNR049C	6
BIO4	YNR057C	1
BIO3	YNR058W	1
MNT4	YNR059W	7
DSE4	YNR067C	2
PHO80	YOL001W	5
TOP1	YOL006C	8
CSI2	YOL007C	8
RCL1	YOL010W	9
PLB3	YOL011W	8
HTZ1	YOL012C	7
YOL014W	YOL014W	5
ESC8	YOL017W	8
TLG2	YOL018C	7
YOL019W	YOL019W	6
MSE1	YOL033W	8
SMC5	YOL034W	8
NTG2	YOL043C	6
AIM39	YOL053W	6
GPD2	YOL059W	1
NBA1	YOL070C	5
THP1	YOL072W	1
ATG19	YOL082W	3
HAL9	YOL089C	1
MSH2	YOL090W	8
COQ3	YOL096C	6
IZH4	YOL101C	10
YOL106W	YOL106W	4
SKM1	YOL113W	3
MCH4	YOL119C	9
SMF1	YOL122C	3
HRP1	YOL123W	7
PFK27	YOL136C	1
PSF3	YOL146W	8
PEX11	YOL147C	8
SPT20	YOL148C	10
DCP1	YOL149W	2
HPF1	YOL155C	10
ENB1	YOL158C	5
YOL162W	YOL162W	4
RRP6	YOR001W	5
YSP3	YOR003W	8
SLG1	YOR008C	4
TIR4	YOR009W	1
AUS1	YOR011W	2
PET127	YOR017W	8
ROD1	YOR018W	5
HST3	YOR025W	9
BUB3	YOR026W	4
CIN5	YOR028C	5
EXO1	YOR033C	8
HIR2	YOR038C	8
GLO4	YOR040W	1
IRC23	YOR044W	1
VHS3	YOR054C	3
ASE1	YOR058C	9
YOR062C	YOR062C	1
MSA1	YOR066W	2
NRT1	YOR071C	7
SGO1	YOR073W	7
CDC21	YOR074C	8
SKI7	YOR076C	6
BUD21	YOR078W	1
TGL5	YOR081C	8
YOR082C	YOR082C	1
LPX1	YOR084W	8
YVC1	YOR087W	3
PIN2	YOR104W	9
VAM3	YOR106W	1
YOR111W	YOR111W	10
YOR114W	YOR114W	8
TRS33	YOR115C	8
RIO1	YOR119C	9
IAH1	YOR126C	6
RGA1	YOR127W	2
ADE2	YOR128C	4
AFI1	YOR129C	9
VPS17	YOR132W	4
BAG7	YOR134W	1
SIA1	YOR137C	4
ARP8	YOR141C	5
ELG1	YOR144C	8
MDM32	YOR147W	3
PDR5	YOR153W	9
SLP1	YOR154W	3
ISN1	YOR155C	8
NFI1	YOR156C	7
PNS1	YOR161C	10
YOR170W	YOR170W	10
LCB4	YOR171C	10
HEM15	YOR176W	8
SYC1	YOR179C	3
GSP2	YOR185C	10
MSB1	YOR188W	7
PEX27	YOR193W	4
SLK19	YOR195W	8
LIP5	YOR196C	10
YOR203W	YOR203W	6
PTP2	YOR208W	6
MGM1	YOR211C	9
STE13	YOR219C	10
MCT1	YOR221C	1
ISU2	YOR226C	1
HER1	YOR227W	8
YOR228C	YOR228C	5
WTM2	YOR229W	5
KIN4	YOR233W	7
IRC13	YOR235W	4
YOR238W	YOR238W	8
SRL1	YOR247W	7
YOR248W	YOR248W	7
DSE3	YOR264W	2
TPO4	YOR273C	5
MOD5	YOR274W	5
HEM4	YOR278W	3
RFM1	YOR279C	8
HUA2	YOR284W	8
RRP36	YOR287C	9
MPD1	YOR288C	8
YPK9	YOR291W	10
YOR292C	YOR292C	1
MUM3	YOR298W	10
RAX1	YOR301W	3
YOR302W	YOR302W	3
MCH5	YOR306C	4
SNU66	YOR308C	6
SFG1	YOR315W	9
FAA1	YOR317W	8
PMT3	YOR321W	8
MIP1	YOR330C	3
YOR333C	YOR333C	6
YOR342C	YOR342C	8
TYE7	YOR344C	4
PYK2	YOR347C	2
MNE1	YOR350C	6
YOR352W	YOR352W	3
MSC6	YOR354C	3
HAP5	YOR358W	2
VTS1	YOR359W	3
NUD1	YOR373W	8
ALD4	YOR374W	8
YOR378W	YOR378W	9
FRE3	YOR381W	9
FIT2	YOR382W	1
FIT3	YOR383C	9
YOR385W	YOR385W	1
ULA1	YPL003W	2
AEP3	YPL005W	6
TFC8	YPL007C	8
YPL014W	YPL014W	2
HST2	YPL015C	2
SKS1	YPL026C	3
SVL3	YPL032C	7
ELC1	YPL046C	6
ARL3	YPL051W	7
OAZ1	YPL052W	6
LGE1	YPL055C	9
ALD6	YPL061W	1
YPL066W	YPL066W	8
YPL067C	YPL067C	8
YPL068C	YPL068C	9
YPL071C	YPL071C	6
GCR1	YPL075W	9
GPI2	YPL076W	5
YDC1	YPL087W	3
YPL088W	YPL088W	4
RLM1	YPL089C	4
SSU1	YPL092W	4
ATG21	YPL100W	4
YPL108W	YPL108W	5
GDE1	YPL110C	1
HOS3	YPL116W	7
VPS30	YPL120W	3
SPC29	YPL124W	4
HHO1	YPL127C	7
TBF1	YPL128C	7
RDS2	YPL133C	9
ODC1	YPL134C	1
ISU1	YPL135W	1
MKK2	YPL140C	10
FRK1	YPL141C	9
PPT2	YPL148C	5
RRD2	YPL152W	8
RAD53	YPL153C	8
KIP2	YPL155C	9
PRM4	YPL156C	1
TGS1	YPL157W	5
AIM44	YPL158C	2
BEM4	YPL161C	3
SVS1	YPL163C	8
REV3	YPL167C	10
YPL168W	YPL168W	10
COX10	YPL172C	3
POS5	YPL188W	6
NAB3	YPL190C	6
PRM3	YPL192C	4
RSA1	YPL193W	1
DDC1	YPL194W	8
AFT2	YPL202C	1
TPK2	YPL203W	10
RKM1	YPL208W	8
LEA1	YPL213W	3
YPL216W	YPL216W	7
PCL8	YPL219W	2
FLC1	YPL221W	8
CET1	YPL228W	3
YPL229W	YPL229W	6
YPL236C	YPL236C	9
CIN2	YPL241C	8
IQG1	YPL242C	5
YPL247C	YPL247C	3
GYP5	YPL249C	5
ICY2	YPL250C	9
VIK1	YPL253C	7
BBP1	YPL255W	8
CLN2	YPL256C	8
DIP5	YPL265W	1
ACM1	YPL267W	8
PLC1	YPL268W	5
KAR9	YPL269W	10
SAM3	YPL274W	6
ERR2	YPL281C	4
PDH1	YPR002W	1
YPR003C	YPR003C	6
AIM45	YPR004C	7
HAA1	YPR008W	5
SUT2	YPR009W	4
YPR013C	YPR013C	3
RLF2	YPR018W	8
MCM4	YPR019W	5
ATH1	YPR026W	9
NTO1	YPR031W	7
GLN1	YPR035W	8
TIP41	YPR040W	1
THP3	YPR045C	6
MCM16	YPR046W	7
MSF1	YPR047W	2
TAH18	YPR048W	1
ROX1	YPR065W	9
MED1	YPR070W	1
MRL1	YPR079W	9
MDM36	YPR083W	1
YPR091C	YPR091C	5
RDS3	YPR094W	2
YPR097W	YPR097W	3
YPR098C	YPR098C	3
ISR1	YPR106W	7
DBF20	YPR111W	9
YPR117W	YPR117W	6
CLB5	YPR120C	8
THI22	YPR121W	10
CTR1	YPR124W	3
YLH47	YPR125W	4
MSS18	YPR134W	10
CTF4	YPR135W	8
KAR3	YPR141C	7
YPR146C	YPR146C	2
NCE102	YPR149W	5
URN1	YPR152C	1
TPO3	YPR156C	5
YPR157W	YPR157W	9
KRE6	YPR159W	4
GPH1	YPR160W	10
ORC4	YPR162C	3
MET16	YPR167C	6
YPR174C	YPR174C	6
DPB2	YPR175W	8
GDB1	YPR184W	4
ATG13	YPR185W	8
YOR304C-A	YOR304C-A	3
YDR179W-A	YDR179W-A	7
DDR2	YOL052C-A	3
YMR052C-A	YMR052C-A	2
PMP1	YCR024C-A	5
MTW1	YAL034W-A	8
YMR075C-A	YMR075C-A	8
YIL082W-A	YIL082W-A	1
SOL2	YCR073W-A	6
YMR173W-A	YMR173W-A	4
YMR304C-A	YMR304C-A	8
YBL107W-A	YBL107W-A	4
YDR034W-B	YDR034W-B	4
MBF1	YOR298C-A	3
YER138W-A	YER138W-A	3
YMR194C-A	YMR194C-A	10
STF1	YDL130W-A	8
YJL133C-A	YJL133C-A	1
YJL077W-B	YJL077W-B	3
YKL068W-A	YKL068W-A	10
YLR120W-A	YLR120W-A	3
RRT15	YLR162W-A	4
YLR264C-A	YLR264C-A	3
YLR285C-A	YLR285C-A	2
YLR342W-A	YLR342W-A	7
YML047W-A	YML047W-A	10
YMR013W-A	YMR013W-A	4
YMR030W-A	YMR030W-A	5
YMR122W-A	YMR122W-A	8
YMR158C-A	YMR158C-A	10
ALD3	YMR169C	1
PAI3	YMR174C	4
CMC4	YMR194C-B	7
YNL277W-A	YNL277W-A	8
YNL146C-A	YNL146C-A	2
YOL097W-A	YOL097W-A	10
YPL119C-A	YPL119C-A	10
YBL068W-A	YBL068W-A	9
YBR056W-A	YBR056W-A	1
SUS1	YBR111W-A	6
HBN1	YCL026C-B	1
YCR024C-B	YCR024C-B	5
YDL185C-A	YDL185C-A	4
YDL160C-A	YDL160C-A	1
YDL025W-A	YDL025W-A	10
YDR118W-A	YDR118W-A	6
YDR183C-A	YDR183C-A	1
YDR381C-A	YDR381C-A	3
YDR461C-A	YDR461C-A	6
YER088W-B	YER088W-B	10
YER137W-A	YER137W-A	8
YFL041W-A	YFL041W-A	10
YFR052C-A	YFR052C-A	8
YHR050W-A	YHR050W-A	8
YHR063W-A	YHR063W-A	9
YIL105W-A	YIL105W-A	9
YIR018C-A	YIR018C-A	6

## Sheet: osc_cluster1(8)
GO term	p-value	genes	GO ID
DNA-dependent DNA replication	1.63136e-21	YAR007C,YBL035C,YBR088C,YBR275C,YCL061C,YDL003W,YDL017W,YDL101C,YDL102W,YDL164C,YDR013W,YDR052C,YDR097C,YDR489W,YER095W,YIR008C,YJL173C,YJR006W,YJR043C,YKL045W,YKL113C,YLR103C,YLR154C,YLR381W,YML061C,YMR048W,YMR078C,YNL072W,YNL102W,YNL262W,YNL273W,YNL312W,YOL006C,YOL090W,YOL146W,YOR144C,YOR279C,YPL153C,YPR120C,YPR135W,YPR175W	GO:0006261
DNA replication	2.82185e-20	YAR007C,YBL035C,YBR088C,YBR275C,YCL061C,YDL003W,YDL017W,YDL101C,YDL102W,YDL164C,YDR013W,YDR052C,YDR097C,YDR489W,YER070W,YER095W,YIR008C,YJL173C,YJR006W,YJR043C,YKL045W,YKL113C,YLR103C,YLR154C,YLR381W,YML061C,YMR048W,YMR078C,YNL072W,YNL102W,YNL262W,YNL273W,YNL312W,YOL006C,YOL090W,YOL146W,YOR144C,YOR279C,YPL153C,YPR120C,YPR135W,YPR175W	GO:0006260
DNA repair	2.96742e-16	YAR007C,YBR073W,YBR088C,YBR275C,YCL061C,YDL003W,YDL017W,YDL102W,YDL164C,YDR013W,YDR097C,YDR180W,YDR440W,YDR489W,YER095W,YFL008W,YGL094C,YGL163C,YHR154W,YJL074C,YJL173C,YJR006W,YJR043C,YJR144W,YKL045W,YKL067W,YKL113C,YLL002W,YLR032W,YLR103C,YLR383W,YML021C,YML060W,YML061C,YMR048W,YMR076C,YMR078C,YNL072W,YNL082W,YNL102W,YNL262W,YNL273W,YNL312W,YOL034W,YOL090W,YOL146W,YOR033C,YOR144C,YPL153C,YPL194W…	GO:0006281
cellular response to DNA damage stimulus	1.11153e-14	YAR007C,YBR073W,YBR088C,YBR275C,YCL061C,YDL003W,YDL017W,YDL101C,YDL102W,YDL164C,YDR013W,YDR097C,YDR180W,YDR440W,YDR489W,YER095W,YFL008W,YGL094C,YGL163C,YHR154W,YJL074C,YJL173C,YJR006W,YJR043C,YJR144W,YKL045W,YKL067W,YKL113C,YLL002W,YLR032W,YLR103C,YLR183C,YLR383W,YML021C,YML060W,YML061C,YMR048W,YMR076C,YMR078C,YNL072W,YNL082W,YNL102W,YNL262W,YNL273W,YNL312W,YOL034W,YOL090W,YOL146W,YOR033C,YOR144C…	GO:0006974
cell cycle	3.95951e-14	YAL034W-A,YAR007C,YBR073W,YBR088C,YBR245C,YBR275C,YCL024W,YCL061C,YCR065W,YDL003W,YDL017W,YDL101C,YDL127W,YDL164C,YDR013W,YDR052C,YDR097C,YDR180W,YDR440W,YDR507C,YDR516C,YER020W,YER095W,YER111C,YFL008W,YGL061C,YGR152C,YGR188C,YGR238C,YHR127W,YHR153C,YHR154W,YHR158C,YIL026C,YIL140W,YJL074C,YJL173C,YJL187C,YKL089W,YKL092C,YKL101W,YKR083C,YLL003W,YLL021W,YLR103C,YLR212C,YLR381W,YLR383W,YML027W,YML10…	GO:0007049
DNA metabolic process	8.9411e-14	YAR007C,YBL035C,YBR073W,YBR088C,YBR233W,YBR275C,YCL061C,YDL003W,YDL017W,YDL101C,YDL102W,YDL164C,YDR013W,YDR052C,YDR097C,YDR180W,YDR440W,YDR489W,YER070W,YER095W,YFL008W,YGL094C,YGL163C,YGR042W,YHR153C,YHR154W,YIR008C,YJL074C,YJL173C,YJR006W,YJR043C,YJR144W,YKL045W,YKL067W,YKL113C,YLL002W,YLR032W,YLR103C,YLR154C,YLR233C,YLR381W,YLR383W,YML021C,YML060W,YML061C,YML128C,YMR048W,YMR076C,YMR078C,YNL072W…	GO:0006259
cell cycle process	1.51714e-13	YAL034W-A,YAR007C,YBR073W,YBR088C,YBR245C,YCL024W,YCL061C,YCR065W,YDL003W,YDL017W,YDL164C,YDR013W,YDR052C,YDR097C,YDR180W,YDR440W,YDR507C,YDR516C,YER020W,YER095W,YER111C,YFL008W,YGL061C,YGR152C,YGR188C,YGR238C,YHR127W,YHR153C,YHR154W,YHR158C,YIL026C,YIL140W,YJL074C,YJL173C,YJL187C,YKL089W,YKL092C,YKL101W,YKR083C,YLL003W,YLL021W,YLR103C,YLR212C,YLR381W,YLR383W,YML027W,YML109W,YML128C,YMR048W,YMR07…	GO:0022402
double-strand break repair	2.37683e-12	YAR007C,YBR275C,YDL003W,YDL017W,YDR013W,YDR180W,YDR489W,YER095W,YFL008W,YGL163C,YHR154W,YJL074C,YJL173C,YJR043C,YKL045W,YKL113C,YLL002W,YLR032W,YLR103C,YLR383W,YML061C,YMR076C,YMR078C,YNL102W,YNL262W,YNL312W,YOL034W,YOL146W,YOR033C,YOR144C,YPR135W	GO:0006302
mitotic cell cycle process	8.36992e-12	YAL034W-A,YBR088C,YCL024W,YCL061C,YDL003W,YDL017W,YDL164C,YDR013W,YDR052C,YDR180W,YDR440W,YDR507C,YER111C,YFL008W,YGL061C,YGR152C,YGR188C,YGR238C,YHR127W,YHR158C,YIL026C,YIL140W,YJL074C,YJL187C,YKL089W,YKL092C,YKL101W,YKR083C,YLL003W,YLL021W,YLR103C,YLR212C,YLR381W,YML027W,YML109W,YMR048W,YMR076C,YMR078C,YNL225C,YNL233W,YNL262W,YNL273W,YNL309W,YOL006C,YOR144C,YOR195W,YOR373W,YPL066W,YPL152W,YPL19…	GO:1903047
mitotic cell cycle	1.61764e-11	YAL034W-A,YBR088C,YCL024W,YCL061C,YDL003W,YDL017W,YDL164C,YDR013W,YDR052C,YDR180W,YDR440W,YDR507C,YER111C,YFL008W,YGL061C,YGR152C,YGR188C,YGR238C,YHR127W,YHR158C,YIL026C,YIL140W,YJL074C,YJL187C,YKL089W,YKL092C,YKL101W,YKR083C,YLL003W,YLL021W,YLR103C,YLR212C,YLR381W,YML027W,YML109W,YMR048W,YMR076C,YMR078C,YNL225C,YNL233W,YNL262W,YNL273W,YNL278W,YNL309W,YOL006C,YOR144C,YOR195W,YOR373W,YPL066W,YPL15…	GO:0000278
recombinational repair	5.91765e-11	YAR007C,YDL003W,YDL017W,YDR013W,YDR180W,YDR440W,YDR489W,YER095W,YGL163C,YJL074C,YJL173C,YJR043C,YJR144W,YLL002W,YLR103C,YLR383W,YML061C,YMR078C,YNL312W,YOL034W,YOL146W,YOR144C,YPL194W,YPR135W	GO:0000725
chromosome organization	3.92141e-10	YAL034W-A,YAR007C,YBL035C,YBR073W,YBR088C,YBR233W,YBR245C,YBR275C,YCL061C,YDL003W,YDL017W,YDL164C,YDL197C,YDR013W,YDR180W,YDR181C,YDR295C,YDR440W,YDR489W,YER095W,YFL008W,YGL061C,YGL163C,YGR042W,YGR188C,YHR127W,YHR153C,YIL026C,YJL074C,YJL115W,YJL173C,YJR144W,YKL089W,YKL092C,YKL113C,YKR083C,YKR101W,YLL002W,YLL022C,YLR032W,YLR103C,YLR233C,YLR381W,YML060W,YML061C,YML102W,YML109W,YMR048W,YMR076C,YMR07…	GO:0051276
nuclear division	3.93696e-10	YAL034W-A,YAR007C,YBR073W,YBR088C,YCL061C,YDL003W,YDL017W,YDR052C,YDR097C,YDR180W,YDR440W,YER095W,YFL008W,YGL061C,YGR188C,YGR238C,YHR127W,YHR153C,YHR158C,YIL026C,YJL074C,YJL173C,YJL187C,YKL089W,YKL092C,YKR083C,YLL003W,YLR212C,YLR381W,YML128C,YMR048W,YMR076C,YMR078C,YNL082W,YNL225C,YNL262W,YNL273W,YNL312W,YOL006C,YOL090W,YOR144C,YOR195W,YOR373W,YPL152W,YPL194W,YPL267W,YPR120C,YPR135W	GO:0000280
organelle fission	5.94195e-10	YAL034W-A,YAR007C,YBR073W,YBR088C,YCL061C,YDL003W,YDL017W,YDL164C,YDR052C,YDR097C,YDR180W,YDR440W,YER095W,YFL008W,YGL061C,YGR188C,YGR238C,YHR127W,YHR153C,YHR158C,YIL026C,YJL074C,YJL173C,YJL187C,YKL089W,YKL092C,YKR083C,YLL003W,YLR212C,YLR381W,YML128C,YMR048W,YMR076C,YMR078C,YNL082W,YNL225C,YNL262W,YNL273W,YNL278W,YNL312W,YOL006C,YOL090W,YOL147C,YOR144C,YOR195W,YOR373W,YPL152W,YPL194W,YPL267W,YPR12…	GO:0048285
lagging strand elongation	1.13477e-09	YBL035C,YBR088C,YDL102W,YDL164C,YIR008C,YJR006W,YJR043C,YKL045W,YKL113C,YLR154C,YNL072W,YNL102W	GO:0006273
DNA strand elongation	1.61396e-09	YBL035C,YBR088C,YDL102W,YDL164C,YDR013W,YIR008C,YJR006W,YJR043C,YKL045W,YKL113C,YLR154C,YNL072W,YNL102W,YNL262W,YOL006C,YOR033C	GO:0022616
DNA strand elongation involved in DNA replication	6.68244e-09	YBL035C,YBR088C,YDL102W,YDL164C,YDR013W,YIR008C,YJR006W,YJR043C,YKL045W,YKL113C,YLR154C,YNL072W,YNL102W,YNL262W,YOL006C	GO:0006271
double-strand break repair via homologous recombination	8.29008e-09	YAR007C,YDL003W,YDL017W,YDR013W,YDR180W,YDR489W,YER095W,YGL163C,YJL074C,YJL173C,YJR043C,YLL002W,YLR103C,YLR383W,YML061C,YMR078C,YNL312W,YOL034W,YOL146W,YOR144C,YPR135W	GO:0000724
mitotic nuclear division	1.12758e-08	YAL034W-A,YBR088C,YCL061C,YDL003W,YDL017W,YDR052C,YDR180W,YFL008W,YGL061C,YGR188C,YGR238C,YHR127W,YHR158C,YIL026C,YJL074C,YJL187C,YKL089W,YKL092C,YKR083C,YLL003W,YLR212C,YLR381W,YMR048W,YMR076C,YMR078C,YNL225C,YNL262W,YNL273W,YOL006C,YOR144C,YOR195W,YOR373W,YPL152W,YPL267W,YPR120C,YPR135W	GO:0007067
sister chromatid cohesion	1.72865e-08	YBR088C,YBR245C,YCL061C,YDL003W,YDR180W,YFL008W,YIL026C,YJL074C,YLR381W,YMR048W,YMR076C,YMR078C,YNL262W,YNL273W,YOL017W,YOL034W,YOR144C,YPR135W	GO:0007062
cellular response to stress	1.81862e-08	YAR007C,YBR073W,YBR088C,YBR275C,YCL061C,YCR065W,YDL003W,YDL010W,YDL017W,YDL101C,YDL102W,YDL164C,YDR013W,YDR043C,YDR097C,YDR180W,YDR307W,YDR440W,YDR489W,YEL047C,YER095W,YER111C,YER118C,YFL008W,YGL094C,YGL163C,YGR008C,YHR154W,YJL073W,YJL074C,YJL087C,YJL115W,YJL173C,YJR006W,YJR043C,YJR144W,YKL045W,YKL067W,YKL113C,YLL002W,YLR032W,YLR103C,YLR183C,YLR383W,YML021C,YML060W,YML061C,YMR048W,YMR076C,YMR078C…	GO:0033554
mitotic sister chromatid cohesion	4.47122e-08	YBR088C,YCL061C,YDL003W,YDR180W,YFL008W,YIL026C,YJL074C,YLR381W,YMR048W,YMR076C,YMR078C,YNL262W,YNL273W,YOR144C,YPR135W	GO:0007064
response to stress	9.32367e-08	YAR007C,YBR073W,YBR088C,YBR275C,YCL061C,YCR065W,YDL003W,YDL010W,YDL017W,YDL101C,YDL102W,YDL164C,YDR013W,YDR043C,YDR097C,YDR180W,YDR222W,YDR307W,YDR440W,YDR489W,YEL047C,YER095W,YER111C,YER118C,YFL008W,YGL094C,YGL163C,YGR008C,YHR154W,YJL073W,YJL074C,YJL087C,YJL115W,YJL173C,YJR006W,YJR043C,YJR144W,YKL045W,YKL067W,YKL088W,YKL113C,YLL002W,YLR032W,YLR103C,YLR183C,YLR383W,YML021C,YML060W,YML061C,YMR048W…	GO:0006950
single-organism cellular process	2.27895e-07	YAL008W,YAL034W-A,YAR007C,YBL061C,YBR070C,YBR073W,YBR088C,YBR161W,YBR245C,YBR275C,YCL024W,YCL040W,YCL061C,YCR065W,YDL003W,YDL010W,YDL017W,YDL101C,YDL127W,YDL130W-A,YDL164C,YDL197C,YDR013W,YDR043C,YDR052C,YDR097C,YDR180W,YDR181C,YDR183W,YDR251W,YDR295C,YDR297W,YDR307W,YDR331W,YDR400W,YDR440W,YDR481C,YDR503C,YDR507C,YDR516C,YEL047C,YER001W,YER010C,YER020W,YER053C,YER070W,YER095W,YER111C,YER118C,YFL…	GO:0044763
cellular response to stimulus	3.08902e-07	YAR007C,YBR073W,YBR088C,YBR275C,YCL024W,YCL061C,YCR065W,YDL003W,YDL010W,YDL017W,YDL101C,YDL102W,YDL164C,YDR013W,YDR043C,YDR097C,YDR180W,YDR183W,YDR307W,YDR440W,YDR489W,YDR503C,YDR507C,YEL047C,YER020W,YER095W,YER111C,YER118C,YFL008W,YGL094C,YGL163C,YGL179C,YGR008C,YGR152C,YHR154W,YJL073W,YJL074C,YJL087C,YJL115W,YJL173C,YJL201W,YJR006W,YJR043C,YJR144W,YKL045W,YKL067W,YKL092C,YKL101W,YKL113C,YKL198C…	GO:0051716
organelle organization	5.26371e-07	YAL008W,YAL034W-A,YAR007C,YBL035C,YBR073W,YBR088C,YBR233W,YBR245C,YBR275C,YCL024W,YCL061C,YCR065W,YDL003W,YDL017W,YDL127W,YDL164C,YDL197C,YDR013W,YDR052C,YDR097C,YDR171W,YDR180W,YDR181C,YDR295C,YDR440W,YDR489W,YDR507C,YER095W,YFL008W,YGL055W,YGL061C,YGL079W,YGL163C,YGR042W,YGR188C,YGR238C,YHR127W,YHR153C,YHR158C,YIL026C,YIL159W,YJL059W,YJL073W,YJL074C,YJL115W,YJL173C,YJL187C,YJR144W,YKL089W,YKL09…	GO:0006996
sister chromatid segregation	5.30934e-07	YAL034W-A,YBR073W,YBR088C,YBR245C,YCL061C,YDL003W,YDR180W,YFL008W,YGL061C,YGR188C,YHR127W,YIL026C,YJL074C,YKL089W,YKL092C,YKR083C,YLR381W,YMR048W,YMR076C,YMR078C,YNL262W,YNL273W,YOL006C,YOL017W,YOL034W,YOR144C,YPR135W	GO:0000819
chromosome segregation	1.00163e-06	YAL034W-A,YBR073W,YBR088C,YBR245C,YCL061C,YDL003W,YDR052C,YDR180W,YFL008W,YGL061C,YGR188C,YHR127W,YHR153C,YIL026C,YJL074C,YKL089W,YKL092C,YKR083C,YLR381W,YLR383W,YMR048W,YMR076C,YMR078C,YNL262W,YNL273W,YOL006C,YOL017W,YOL034W,YOR144C,YOR195W,YOR373W,YPR135W	GO:0007059
nuclear chromosome segregation	1.16794e-06	YAL034W-A,YBR073W,YBR088C,YBR245C,YCL061C,YDL003W,YDR180W,YFL008W,YGL061C,YGR188C,YHR127W,YHR153C,YIL026C,YJL074C,YKL089W,YKL092C,YKR083C,YLR381W,YMR048W,YMR076C,YMR078C,YNL262W,YNL273W,YOL006C,YOL017W,YOL034W,YOR144C,YOR373W,YPR135W	GO:0098813
DNA recombination	2.17529e-06	YAR007C,YBR073W,YDL003W,YDL017W,YDL164C,YDR013W,YDR097C,YDR180W,YDR440W,YDR489W,YER095W,YGL163C,YHR153C,YJL074C,YJL173C,YJR043C,YJR144W,YKL113C,YLL002W,YLR103C,YLR383W,YML061C,YML128C,YMR078C,YNL262W,YNL312W,YOL006C,YOL034W,YOL090W,YOL146W,YOR033C,YOR144C,YPL194W,YPR135W	GO:0006310
response to stimulus	4.58578e-06	YAR007C,YBR073W,YBR088C,YBR275C,YCL024W,YCL061C,YCR065W,YDL003W,YDL010W,YDL017W,YDL101C,YDL102W,YDL164C,YDR013W,YDR043C,YDR097C,YDR180W,YDR183W,YDR222W,YDR307W,YDR440W,YDR489W,YDR503C,YDR507C,YEL047C,YER020W,YER095W,YER111C,YER118C,YFL008W,YGL094C,YGL163C,YGL179C,YGR008C,YGR152C,YHR154W,YIR038C,YJL073W,YJL074C,YJL087C,YJL115W,YJL173C,YJL201W,YJR006W,YJR043C,YJR144W,YKL045W,YKL067W,YKL088W,YKL092C…	GO:0050896
DNA-dependent DNA replication maintenance of fidelity	5.28313e-06	YCL061C,YDL101C,YDL102W,YDR097C,YER095W,YML061C,YMR048W,YNL262W,YNL273W,YOL090W,YPR175W	GO:0045005
mitotic sister chromatid segregation	2.03108e-05	YAL034W-A,YBR088C,YCL061C,YDL003W,YDR180W,YFL008W,YGL061C,YGR188C,YHR127W,YIL026C,YJL074C,YKL089W,YKL092C,YKR083C,YLR381W,YMR048W,YMR076C,YMR078C,YNL262W,YNL273W,YOL006C,YOR144C,YPR135W	GO:0000070
cell division	2.48148e-05	YAL034W-A,YCL024W,YDL003W,YDL017W,YDL127W,YDL164C,YDR052C,YDR507C,YFL008W,YGL061C,YGR152C,YGR221C,YGR238C,YHR143W,YHR158C,YIL026C,YIL140W,YJL074C,YJL187C,YKL089W,YKL092C,YKR083C,YLL003W,YLL021W,YLR381W,YMR076C,YMR199W,YNL225C,YNL233W,YNL289W,YOR195W,YOR373W,YPL066W,YPL256C,YPL267W,YPR120C	GO:0051301
single-organism process	4.86998e-05	YAL008W,YAL034W-A,YAR007C,YBL061C,YBR070C,YBR073W,YBR088C,YBR161W,YBR245C,YBR275C,YCL024W,YCL025C,YCL040W,YCL061C,YCR065W,YDL003W,YDL010W,YDL017W,YDL101C,YDL127W,YDL130W-A,YDL164C,YDL197C,YDR013W,YDR043C,YDR052C,YDR097C,YDR180W,YDR181C,YDR183W,YDR251W,YDR295C,YDR297W,YDR307W,YDR331W,YDR400W,YDR440W,YDR481C,YDR503C,YDR507C,YDR516C,YEL047C,YER001W,YER010C,YER020W,YER053C,YER070W,YER095W,YER111C,YER…	GO:0044699
DNA conformation change	6.33288e-05	YAR007C,YBR073W,YDL003W,YDR013W,YDR180W,YDR489W,YGL163C,YJL115W,YJL173C,YJR144W,YLL022C,YLR032W,YLR103C,YML061C,YML102W,YMR076C,YNL206C,YNL312W,YOL006C,YOR038C,YPR018W	GO:0071103
DNA replication initiation	0.000109691	YBL035C,YBR275C,YDL017W,YDR052C,YDR489W,YIR008C,YKL045W,YLR103C,YLR381W,YMR078C,YNL102W,YOR279C,YPL153C,YPR135W	GO:0006270
regulation of cell cycle	0.000130765	YCL024W,YCL061C,YDL017W,YDL101C,YDL127W,YDR052C,YDR440W,YDR507C,YGL061C,YGR188C,YGR238C,YHR153C,YHR154W,YHR158C,YJL187C,YKL092C,YKL101W,YKR083C,YLR103C,YLR381W,YML109W,YMR048W,YMR199W,YNL262W,YNL273W,YNL289W,YOL090W,YOR195W,YPL153C,YPL194W,YPL256C,YPR120C	GO:0051726
negative regulation of cell cycle	0.000132534	YCL024W,YCL061C,YDL017W,YDL101C,YDR052C,YDR440W,YDR507C,YGR188C,YGR238C,YHR154W,YHR158C,YJL187C,YKL092C,YKL101W,YLR381W,YMR048W,YNL262W,YNL273W,YOL090W,YPL153C,YPL194W	GO:0045786
negative regulation of cellular process	0.000414707	YBR088C,YBR245C,YBR275C,YCL024W,YCL061C,YDL017W,YDL101C,YDL197C,YDR043C,YDR052C,YDR097C,YDR181C,YDR183W,YDR295C,YDR440W,YDR507C,YGR042W,YGR188C,YGR238C,YHR154W,YHR158C,YIL159W,YJL115W,YJL187C,YKL092C,YKL101W,YKR101W,YLL002W,YLL022C,YLR103C,YLR178C,YLR381W,YML027W,YML061C,YML109W,YMR048W,YMR179W,YNL015W,YNL206C,YNL262W,YNL273W,YOL006C,YOL017W,YOL090W,YOR038C,YOR144C,YOR279C,YPL153C,YPL194W,YPL267W…	GO:0048523
postreplication repair	0.000512645	YBR088C,YDR440W,YGL094C,YJR006W,YJR043C,YLR032W,YML060W,YNL262W,YOL090W,YPR175W	GO:0006301
DNA replication, removal of RNA primer	0.000561334	YDL102W,YJR006W,YJR043C,YKL113C,YLR154C,YNL072W	GO:0043137
DNA replication, Okazaki fragment processing	0.000562894	YDL102W,YDL164C,YJR006W,YJR043C,YKL113C,YLR154C,YNL072W	GO:0033567
negative regulation of biological process	0.000642293	YBR088C,YBR245C,YBR275C,YCL024W,YCL061C,YDL017W,YDL101C,YDL197C,YDR043C,YDR052C,YDR097C,YDR181C,YDR183W,YDR295C,YDR440W,YDR507C,YGR042W,YGR188C,YGR238C,YHR154W,YHR158C,YIL159W,YJL115W,YJL187C,YKL092C,YKL101W,YKR101W,YLL002W,YLL022C,YLR103C,YLR178C,YLR381W,YML027W,YML061C,YML109W,YMR048W,YMR179W,YNL015W,YNL206C,YNL262W,YNL273W,YOL006C,YOL017W,YOL090W,YOR038C,YOR144C,YOR279C,YPL153C,YPL194W,YPL267W…	GO:0048519
gene silencing	0.000672319	YBR088C,YBR245C,YBR275C,YCL061C,YDL017W,YDL197C,YDR181C,YDR295C,YDR440W,YJL115W,YKR101W,YLL002W,YLL022C,YLR103C,YML109W,YMR179W,YNL206C,YNL262W,YOL006C,YOL017W,YOL090W,YOR038C,YPR175W	GO:0016458
maintenance of DNA repeat elements	0.000994613	YBR088C,YCL061C,YDL164C,YKL113C,YLL002W,YMR048W,YMR078C,YNL273W,YOL090W	GO:0043570
chromatin silencing	0.00130176	YBR088C,YBR245C,YBR275C,YCL061C,YDL017W,YDL197C,YDR181C,YDR440W,YJL115W,YKR101W,YLL002W,YLL022C,YLR103C,YML109W,YMR179W,YNL206C,YNL262W,YOL006C,YOL017W,YOL090W,YOR038C,YPR175W	GO:0006342
negative regulation of gene expression, epigenetic	0.00130176	YBR088C,YBR245C,YBR275C,YCL061C,YDL017W,YDL197C,YDR181C,YDR440W,YJL115W,YKR101W,YLL002W,YLL022C,YLR103C,YML109W,YMR179W,YNL206C,YNL262W,YOL006C,YOL017W,YOL090W,YOR038C,YPR175W	GO:0045814
regulation of DNA metabolic process	0.00162309	YBR088C,YCL061C,YDL101C,YDR097C,YGL163C,YGR042W,YHR153C,YHR154W,YLL002W,YLR233C,YML061C,YMR048W,YNL273W,YOL006C,YOL090W,YOR144C,YOR279C,YPR120C	GO:0051052
heteroduplex formation	0.00162469	YAR007C,YBR073W,YER095W,YGL163C,YJL173C,YNL312W	GO:0030491
base-excision repair	0.00170008	YDL102W,YDL164C,YJR006W,YJR043C,YKL113C,YML021C,YML060W,YNL262W	GO:0006284
regulation of gene expression, epigenetic	0.00203776	YBR088C,YBR245C,YBR275C,YCL061C,YDL017W,YDL197C,YDR181C,YDR440W,YJL115W,YKR101W,YLL002W,YLL022C,YLR103C,YML109W,YMR179W,YNL206C,YNL262W,YOL006C,YOL017W,YOL090W,YOR038C,YPR175W	GO:0040029
reproduction	0.00227045	YAR007C,YBR073W,YBR088C,YCL024W,YDL017W,YDR052C,YDR097C,YDR440W,YDR507C,YDR516C,YER020W,YER095W,YGR152C,YGR221C,YGR238C,YHR153C,YHR158C,YIL140W,YJL073W,YJL074C,YJL173C,YJL187C,YKL089W,YKL092C,YKL113C,YLL021W,YLR381W,YML128C,YMR048W,YMR076C,YMR144W,YMR305C,YNL082W,YNL102W,YNL225C,YNL273W,YNL309W,YNL312W,YOL090W,YOR033C,YOR195W,YOR373W,YPL194W,YPL256C,YPR120C	GO:0000003
negative regulation of mitotic cell cycle	0.00266051	YCL024W,YCL061C,YDL017W,YDR052C,YDR440W,YDR507C,YGR188C,YGR238C,YHR158C,YJL187C,YKL092C,YKL101W,YLR381W,YNL262W,YPL194W	GO:0045930
cellular component organization	0.0031909	YAL008W,YAL034W-A,YAR007C,YBL035C,YBR073W,YBR088C,YBR233W,YBR245C,YBR275C,YCL024W,YCL061C,YCR065W,YDL003W,YDL017W,YDL127W,YDL164C,YDL197C,YDR013W,YDR052C,YDR097C,YDR171W,YDR180W,YDR181C,YDR295C,YDR307W,YDR440W,YDR489W,YDR507C,YER020W,YER095W,YFL008W,YGL055W,YGL061C,YGL079W,YGL163C,YGR042W,YGR188C,YGR189C,YGR238C,YHR127W,YHR143W,YHR153C,YHR158C,YHR161C,YIL026C,YIL159W,YJL059W,YJL073W,YJL074C,YJL11…	GO:0016043
cell cycle checkpoint	0.00321492	YCL024W,YCL061C,YDL101C,YDR440W,YDR507C,YGR188C,YHR154W,YJL187C,YKL092C,YKL101W,YLR381W,YMR048W,YNL262W,YNL273W,YPL153C,YPL194W	GO:0000075
negative regulation of nucleobase-containing compound metabolic process	0.00321548	YBR088C,YBR245C,YBR275C,YCL061C,YDL017W,YDL101C,YDL197C,YDR043C,YDR097C,YDR181C,YDR295C,YDR440W,YGR042W,YJL115W,YKR101W,YLL002W,YLL022C,YLR103C,YML027W,YML061C,YML109W,YMR048W,YMR179W,YNL206C,YNL262W,YNL273W,YOL006C,YOL017W,YOL090W,YOR038C,YOR144C,YOR279C,YPR175W	GO:0045934
DNA biosynthetic process	0.00367531	YAR007C,YBL035C,YBR088C,YDL102W,YDL164C,YJL173C,YJR006W,YJR043C,YKL045W,YKL113C,YLR032W,YLR233C,YML060W,YML061C,YNL102W,YNL262W,YNL312W,YPR175W	GO:0071897
telomere maintenance	0.00371373	YAR007C,YBL035C,YBR233W,YBR275C,YCL061C,YER095W,YGL163C,YGR042W,YJL173C,YLR233C,YML060W,YML061C,YNL312W,YOR033C,YOR144C	GO:0000723
anatomical structure homeostasis	0.00371373	YAR007C,YBL035C,YBR233W,YBR275C,YCL061C,YER095W,YGL163C,YGR042W,YJL173C,YLR233C,YML060W,YML061C,YNL312W,YOR033C,YOR144C	GO:0060249
telomere organization	0.00437024	YAR007C,YBL035C,YBR233W,YBR275C,YCL061C,YER095W,YGL163C,YGR042W,YJL173C,YLR233C,YML060W,YML061C,YNL312W,YOR033C,YOR144C	GO:0032200
reproductive process	0.00635261	YAR007C,YBR073W,YBR088C,YCL024W,YDL017W,YDR052C,YDR097C,YDR440W,YDR507C,YDR516C,YER020W,YER095W,YGR152C,YGR221C,YGR238C,YHR153C,YHR158C,YJL073W,YJL074C,YJL173C,YJL187C,YKL089W,YKL113C,YLL021W,YLR381W,YML128C,YMR048W,YMR076C,YMR144W,YMR305C,YNL082W,YNL102W,YNL225C,YNL273W,YNL309W,YNL312W,YOL090W,YOR033C,YOR195W,YOR373W,YPL194W,YPL256C,YPR120C	GO:0022414
morphogenesis checkpoint	0.0135902	YCL024W,YDR507C,YJL187C,YKL101W	GO:0044879
meiotic nuclear division	0.0140392	YAR007C,YBR073W,YBR088C,YDL017W,YDR052C,YDR097C,YDR440W,YER095W,YHR153C,YJL074C,YJL173C,YJL187C,YKL089W,YML128C,YMR048W,YMR076C,YNL082W,YNL312W,YOL090W,YOR195W,YOR373W,YPL194W	GO:0007126
negative regulation of DNA-dependent DNA replication	0.0160783	YCL061C,YDL101C,YDR097C,YMR048W,YNL273W,YOL090W	GO:2000104
biological regulation	0.0197568	YAL008W,YAR007C,YBL035C,YBL061C,YBR088C,YBR233W,YBR245C,YBR275C,YCL024W,YCL040W,YCL061C,YCR065W,YDL010W,YDL017W,YDL101C,YDL127W,YDL130W-A,YDL197C,YDR043C,YDR052C,YDR097C,YDR180W,YDR181C,YDR183W,YDR295C,YDR440W,YDR503C,YDR507C,YDR516C,YER020W,YER053C,YER095W,YER111C,YER118C,YFR053C,YGL061C,YGL079W,YGL163C,YGL179C,YGR042W,YGR152C,YGR188C,YGR238C,YHR153C,YHR154W,YHR158C,YIL159W,YJL059W,YJL087C,YJL11…	GO:0065007
DNA geometric change	0.0224025	YAR007C,YBR073W,YDL003W,YDR013W,YDR489W,YGL163C,YJL173C,YJR144W,YLR032W,YLR103C,YML061C,YNL312W	GO:0032392
single-organism organelle organization	0.0232575	YAL008W,YAL034W-A,YBR073W,YBR088C,YBR245C,YCL061C,YCR065W,YDL003W,YDR180W,YFL008W,YGL061C,YGR188C,YGR238C,YHR127W,YHR158C,YIL026C,YIL159W,YJL074C,YJL187C,YKL089W,YKL092C,YKR083C,YLL003W,YLL021W,YLR212C,YLR381W,YMR048W,YMR076C,YMR078C,YNL015W,YNL225C,YNL262W,YNL273W,YOL006C,YOL017W,YOL034W,YOR144C,YOR195W,YOR373W,YPL152W,YPL255W,YPR120C,YPR135W,YPR185W	GO:1902589
single organism reproductive process	0.0254902	YAR007C,YBR073W,YBR088C,YDL017W,YDR052C,YDR097C,YDR440W,YDR516C,YER020W,YER095W,YHR153C,YJL074C,YJL173C,YJL187C,YKL089W,YKL113C,YLL021W,YLR381W,YML128C,YMR048W,YMR076C,YMR144W,YNL082W,YNL102W,YNL225C,YNL273W,YNL309W,YNL312W,YOL090W,YOR033C,YOR195W,YOR373W,YPL194W,YPR120C	GO:0044702
double-strand break repair via break-induced replication	0.0273665	YDL017W,YDR013W,YDR489W,YJR043C,YLR103C,YML061C,YOL146W,YPR135W	GO:0000727
regulation of mitotic cell cycle	0.0274621	YCL024W,YCL061C,YDL017W,YDR052C,YDR440W,YDR507C,YGR188C,YGR238C,YHR158C,YJL187C,YKL092C,YKL101W,YLR103C,YLR381W,YML109W,YNL262W,YOR195W,YPL194W,YPR120C	GO:0007346
negative regulation of macromolecule metabolic process	0.036371	YBR088C,YBR245C,YBR275C,YCL061C,YDL017W,YDL101C,YDL197C,YDR043C,YDR097C,YDR181C,YDR295C,YDR440W,YGR042W,YJL115W,YKR101W,YLL002W,YLL022C,YLR103C,YLR178C,YML027W,YML061C,YML109W,YMR048W,YMR179W,YNL015W,YNL206C,YNL262W,YNL273W,YOL006C,YOL017W,YOL090W,YOR038C,YOR144C,YOR279C,YPL267W,YPR175W	GO:0010605
mismatch repair	0.0375244	YBR088C,YDR097C,YJR006W,YJR043C,YNL072W,YNL082W,YOL090W,YOR033C	GO:0006298
negative regulation of nitrogen compound metabolic process	0.0401686	YBR088C,YBR245C,YBR275C,YCL061C,YDL017W,YDL101C,YDL197C,YDR043C,YDR097C,YDR181C,YDR295C,YDR440W,YGR042W,YJL115W,YKR101W,YLL002W,YLL022C,YLR103C,YML027W,YML061C,YML109W,YMR048W,YMR179W,YNL206C,YNL262W,YNL273W,YOL006C,YOL017W,YOL090W,YOR038C,YOR144C,YOR279C,YPR175W	GO:0051172
DNA synthesis involved in DNA repair	0.0414458	YBR088C,YKL113C,YLR032W,YML060W,YNL102W,YNL262W,YPR175W	GO:0000731

## Sheet: oc_cluster2(7)
GO term	p-value	genes	GO ID
chromosome organization	1.23288e-16	YAL024C,YBL002W,YBL003C,YBL063W,YBR009C,YBR010W,YBR112C,YBR289W,YDL028C,YDL042C,YDR113C,YDR176W,YDR224C,YDR225W,YDR227W,YDR325W,YDR356W,YEL061C,YFR031C,YGL093W,YGL216W,YGR098C,YGR099W,YGR113W,YGR140W,YHR031C,YHR061C,YJL092W,YKL049C,YKL112W,YKR010C,YLL004W,YLR095C,YLR288C,YML085C,YML127W,YMR127C,YMR190C,YMR307W,YNL030W,YNL031C,YNL088W,YOL012C,YOR073W,YOR233W,YPL116W,YPL127C,YPL128C,YPL216W,YPL253C…	GO:0051276
mitotic cell cycle process	4.95404e-12	YAL024C,YBL009W,YBL063W,YDL028C,YDL056W,YDR113C,YDR325W,YDR356W,YDR451C,YDR488C,YEL061C,YER018C,YFR031C,YGL093W,YGL216W,YGR014W,YGR098C,YGR113W,YGR140W,YHR061C,YJR112W,YKL049C,YKR010C,YKR037C,YLR045C,YLR288C,YML085C,YMR190C,YNL031C,YNL088W,YNL126W,YNR009W,YOR073W,YOR233W,YPL116W,YPL253C,YPR046W,YPR141C	GO:1903047
mitotic nuclear division	5.02827e-12	YAL024C,YBL009W,YBL063W,YDL028C,YDR113C,YDR325W,YDR356W,YEL061C,YER018C,YFR031C,YGL093W,YGL216W,YGR098C,YGR113W,YGR140W,YHR061C,YJR112W,YKL049C,YKR010C,YKR037C,YLR045C,YML085C,YMR190C,YNL031C,YNL126W,YOR073W,YOR233W,YPL253C,YPR046W,YPR141C	GO:0007067
cellular component organization	7.63967e-12	YAL024C,YBL002W,YBL003C,YBL009W,YBL063W,YBR009C,YBR010W,YBR112C,YBR289W,YCL005W,YDL028C,YDL042C,YDL093W,YDR108W,YDR113C,YDR176W,YDR179W-A,YDR219C,YDR224C,YDR225W,YDR227W,YDR325W,YDR356W,YDR488C,YEL061C,YER003C,YER018C,YFL025C,YFR031C,YGL093W,YGL216W,YGR014W,YGR049W,YGR098C,YGR099W,YGR113W,YGR140W,YHR031C,YHR061C,YHR086W,YHR102W,YIL123W,YJL092W,YJR021C,YJR031C,YJR112W,YJR122W,YKL049C,YKL096W,YKL11…	GO:0016043
mitotic cell cycle	2.5447e-11	YAL024C,YBL009W,YBL063W,YDL028C,YDL056W,YDR113C,YDR325W,YDR356W,YDR451C,YDR488C,YEL061C,YER018C,YFR031C,YGL093W,YGL216W,YGR014W,YGR098C,YGR113W,YGR140W,YHR061C,YJR112W,YKL049C,YKR010C,YKR037C,YLR045C,YLR288C,YML085C,YMR190C,YNL031C,YNL088W,YNL126W,YNR009W,YOR073W,YOR233W,YPL116W,YPL253C,YPR046W,YPR141C	GO:0000278
cell cycle process	5.56442e-11	YAL024C,YBL009W,YBL063W,YBR009C,YBR010W,YDL028C,YDL042C,YDL056W,YDR108W,YDR113C,YDR200C,YDR325W,YDR356W,YDR451C,YDR488C,YEL061C,YER018C,YFR031C,YGL093W,YGL216W,YGR014W,YGR098C,YGR113W,YGR140W,YHR061C,YJR021C,YJR112W,YKL049C,YKL096W,YKR010C,YKR037C,YLL004W,YLR045C,YLR288C,YML085C,YMR190C,YNL030W,YNL031C,YNL088W,YNL126W,YNR009W,YOR073W,YOR156C,YOR233W,YPL116W,YPL253C,YPR046W,YPR141C	GO:0022402
chromosome segregation	6.69093e-11	YAL024C,YBL063W,YDL028C,YDL042C,YDR113C,YDR325W,YDR356W,YEL061C,YER018C,YFR031C,YGL093W,YGL216W,YGR098C,YGR113W,YGR140W,YJR112W,YKL049C,YKR037C,YML085C,YMR190C,YNL031C,YNL088W,YOR073W,YOR156C,YOR233W,YPL253C,YPR046W,YPR141C	GO:0007059
sister chromatid segregation	9.12881e-11	YAL024C,YBL063W,YDL028C,YDL042C,YDR113C,YDR325W,YDR356W,YEL061C,YFR031C,YGL093W,YGL216W,YGR098C,YGR113W,YGR140W,YKL049C,YML085C,YMR190C,YNL031C,YNL088W,YOR073W,YOR233W,YPL253C,YPR046W,YPR141C	GO:0000819
organelle organization	1.07934e-10	YAL024C,YBL002W,YBL003C,YBL009W,YBL063W,YBR009C,YBR010W,YBR112C,YBR289W,YCL005W,YDL028C,YDL042C,YDR108W,YDR113C,YDR176W,YDR219C,YDR224C,YDR225W,YDR227W,YDR325W,YDR356W,YDR488C,YEL061C,YER018C,YFL025C,YFR031C,YGL093W,YGL216W,YGR049W,YGR098C,YGR099W,YGR113W,YGR140W,YHR031C,YHR061C,YIL123W,YJL092W,YJR021C,YJR031C,YJR112W,YKL049C,YKL112W,YKR010C,YKR037C,YKR044W,YLL004W,YLL007C,YLR045C,YLR095C,YLR288C…	GO:0006996
cell cycle	2.58199e-10	YAL024C,YBL009W,YBL063W,YBR009C,YBR010W,YDL028C,YDL042C,YDL055C,YDL056W,YDR108W,YDR113C,YDR200C,YDR325W,YDR356W,YDR451C,YDR488C,YEL061C,YER018C,YFR031C,YGL093W,YGL216W,YGR014W,YGR098C,YGR113W,YGR140W,YHR061C,YJR021C,YJR112W,YKL049C,YKL096W,YKR010C,YKR037C,YLL004W,YLR045C,YLR288C,YML085C,YMR190C,YNL030W,YNL031C,YNL088W,YNL126W,YNL166C,YNR009W,YOR073W,YOR156C,YOR233W,YPL116W,YPL128C,YPL253C,YPR046W…	GO:0007049
mitotic sister chromatid segregation	3.93168e-10	YAL024C,YBL063W,YDL028C,YDR113C,YDR325W,YDR356W,YEL061C,YFR031C,YGL093W,YGL216W,YGR098C,YGR113W,YGR140W,YKL049C,YML085C,YMR190C,YNL031C,YOR073W,YOR233W,YPL253C,YPR046W,YPR141C	GO:0000070
nuclear chromosome segregation	5.05637e-10	YAL024C,YBL063W,YDL028C,YDL042C,YDR113C,YDR325W,YDR356W,YEL061C,YFR031C,YGL093W,YGL216W,YGR098C,YGR113W,YGR140W,YKL049C,YKR037C,YML085C,YMR190C,YNL031C,YNL088W,YOR073W,YOR233W,YPL253C,YPR046W,YPR141C	GO:0098813
nuclear division	3.01298e-09	YAL024C,YBL009W,YBL063W,YDL028C,YDR108W,YDR113C,YDR325W,YDR356W,YEL061C,YER018C,YFR031C,YGL093W,YGL216W,YGR098C,YGR113W,YGR140W,YHR061C,YJR021C,YJR112W,YKL049C,YKR010C,YKR037C,YLR045C,YML085C,YMR190C,YNL031C,YNL088W,YNL126W,YOR073W,YOR233W,YPL253C,YPR046W,YPR141C	GO:0000280
cellular component organization or biogenesis	8.62728e-09	YAL024C,YBL002W,YBL003C,YBL009W,YBL063W,YBR009C,YBR010W,YBR112C,YBR289W,YCL005W,YDL028C,YDL042C,YDL055C,YDL093W,YDR108W,YDR113C,YDR176W,YDR179W-A,YDR219C,YDR224C,YDR225W,YDR227W,YDR325W,YDR356W,YDR488C,YEL061C,YER003C,YER018C,YFL025C,YFR031C,YGL027C,YGL093W,YGL216W,YGR014W,YGR049W,YGR098C,YGR099W,YGR113W,YGR140W,YHR031C,YHR061C,YHR086W,YHR102W,YIL123W,YJL092W,YJR021C,YJR031C,YJR112W,YJR122W,YKL04…	GO:0071840
chromatin assembly or disassembly	5.26935e-08	YBL002W,YBL003C,YBR009C,YBR010W,YBR112C,YBR289W,YDL042C,YDR224C,YDR225W,YKL049C,YML127W,YNL030W,YNL031C,YNL088W,YPL127C	GO:0006333
organelle fission	8.37861e-08	YAL024C,YBL009W,YBL063W,YDL028C,YDR108W,YDR113C,YDR325W,YDR356W,YEL061C,YER018C,YFR031C,YGL093W,YGL216W,YGR098C,YGR113W,YGR140W,YHR061C,YJR021C,YJR112W,YKL049C,YKR010C,YKR037C,YLR045C,YML085C,YMR190C,YNL031C,YNL088W,YNL126W,YOR073W,YOR233W,YPL253C,YPR046W,YPR141C	GO:0048285
chromatin organization	1.18345e-07	YBL002W,YBL003C,YBR009C,YBR010W,YBR112C,YBR289W,YDL042C,YDR176W,YDR224C,YDR225W,YDR227W,YHR061C,YKL049C,YKL112W,YKR010C,YLL004W,YLR095C,YLR288C,YML127W,YMR127C,YMR307W,YNL030W,YNL031C,YNL088W,YOL012C,YPL116W,YPL127C,YPL128C,YPL216W,YPR031W	GO:0006325
microtubule-based process	4.51227e-06	YBL063W,YDL028C,YDR356W,YDR488C,YEL061C,YER018C,YGL093W,YGL216W,YGR098C,YGR113W,YGR140W,YKR037C,YLR045C,YML085C,YNL126W,YPL253C,YPR141C	GO:0007017
negative regulation of cellular process	5.7981e-06	YAL024C,YBL003C,YBR009C,YBR112C,YDL028C,YDL042C,YDR113C,YDR224C,YDR225W,YDR227W,YDR325W,YDR451C,YFR031C,YGL093W,YGL216W,YGR098C,YHR031C,YHR061C,YJL092W,YKL112W,YKR010C,YLL004W,YLR288C,YML127W,YMR127C,YMR190C,YMR307W,YNL031C,YNL088W,YNR009W,YOL012C,YOR073W,YOR156C,YOR233W,YPL127C,YPL128C,YPL216W	GO:0048523
negative regulation of biological process	8.48022e-06	YAL024C,YBL003C,YBR009C,YBR112C,YDL028C,YDL042C,YDR113C,YDR224C,YDR225W,YDR227W,YDR325W,YDR451C,YFR031C,YGL093W,YGL216W,YGR098C,YHR031C,YHR061C,YJL092W,YKL112W,YKR010C,YLL004W,YLR288C,YML127W,YMR127C,YMR190C,YMR307W,YNL031C,YNL088W,YNR009W,YOL012C,YOR073W,YOR156C,YOR233W,YPL127C,YPL128C,YPL216W	GO:0048519
microtubule polymerization or depolymerization	9.81935e-06	YBL063W,YDR356W,YEL061C,YER018C,YGL093W,YGL216W,YGR113W,YKR037C,YLR045C,YNL126W	GO:0031109
negative regulation of nucleobase-containing compound metabolic process	2.02093e-05	YBL003C,YBR009C,YBR112C,YDL042C,YDR224C,YDR225W,YDR227W,YDR325W,YDR451C,YFR031C,YHR031C,YHR061C,YJL092W,YKL112W,YKR010C,YLL004W,YLR288C,YML127W,YMR127C,YMR190C,YMR307W,YNR009W,YOL012C,YPL127C,YPL128C,YPL216W	GO:0045934
microtubule cytoskeleton organization	3.99512e-05	YBL063W,YDL028C,YDR356W,YDR488C,YEL061C,YER018C,YGL093W,YGL216W,YGR098C,YGR113W,YGR140W,YKR037C,YLR045C,YNL126W,YPR141C	GO:0000226
gene silencing	5.36117e-05	YBL003C,YBR009C,YDL042C,YDR225W,YDR227W,YHR061C,YKL112W,YKR010C,YLL004W,YLR288C,YML127W,YMR127C,YMR307W,YOL012C,YOR156C,YPL127C,YPL128C,YPL216W	GO:0016458
single-organism organelle organization	0.00013549	YAL024C,YBL063W,YDL028C,YDL042C,YDR113C,YDR325W,YDR356W,YDR488C,YEL061C,YER018C,YFR031C,YGL093W,YGL216W,YGR049W,YGR098C,YGR113W,YGR140W,YJR031C,YKL049C,YKR037C,YLL007C,YLR045C,YML085C,YMR190C,YNL031C,YNL088W,YNL126W,YOL018C,YOR073W,YOR233W,YPL253C,YPR046W,YPR141C	GO:1902589
spindle organization	0.000141916	YBL063W,YDL028C,YDR356W,YEL061C,YGL216W,YGR098C,YGR140W,YLR045C,YNL126W,YPR141C	GO:0007051
chromatin silencing	0.000175727	YBL003C,YBR009C,YDL042C,YDR225W,YDR227W,YHR061C,YKL112W,YKR010C,YLL004W,YLR288C,YML127W,YMR127C,YMR307W,YOL012C,YPL127C,YPL128C,YPL216W	GO:0006342
negative regulation of gene expression, epigenetic	0.000175727	YBL003C,YBR009C,YDL042C,YDR225W,YDR227W,YHR061C,YKL112W,YKR010C,YLL004W,YLR288C,YML127W,YMR127C,YMR307W,YOL012C,YPL127C,YPL128C,YPL216W	GO:0045814
negative regulation of macromolecule metabolic process	0.000183353	YBL003C,YBR009C,YBR112C,YDL042C,YDR224C,YDR225W,YDR227W,YDR325W,YDR451C,YFR031C,YGR098C,YHR031C,YHR061C,YJL092W,YKL112W,YKR010C,YLL004W,YLR288C,YML127W,YMR127C,YMR190C,YMR307W,YNR009W,YOL012C,YOR156C,YPL127C,YPL128C,YPL216W	GO:0010605
negative regulation of nitrogen compound metabolic process	0.000217226	YBL003C,YBR009C,YBR112C,YDL042C,YDR224C,YDR225W,YDR227W,YDR325W,YDR451C,YFR031C,YHR031C,YHR061C,YJL092W,YKL112W,YKR010C,YLL004W,YLR288C,YML127W,YMR127C,YMR190C,YMR307W,YNR009W,YOL012C,YPL127C,YPL128C,YPL216W	GO:0051172
regulation of gene expression, epigenetic	0.000256305	YBL003C,YBR009C,YDL042C,YDR225W,YDR227W,YHR061C,YKL112W,YKR010C,YLL004W,YLR288C,YML127W,YMR127C,YMR307W,YOL012C,YPL127C,YPL128C,YPL216W	GO:0040029
single-organism cellular process	0.000285858	YAL024C,YAR035W,YBL003C,YBL009W,YBL063W,YBR009C,YBR010W,YBR041W,YBR112C,YBR289W,YDL028C,YDL042C,YDL055C,YDL056W,YDL093W,YDR108W,YDR113C,YDR179W-A,YDR200C,YDR225W,YDR227W,YDR325W,YDR356W,YDR451C,YDR488C,YDR518W,YEL061C,YER003C,YER018C,YFL025C,YFR031C,YGL027C,YGL093W,YGL216W,YGR014W,YGR049W,YGR098C,YGR113W,YGR140W,YHR061C,YHR102W,YJL092W,YJR021C,YJR031C,YJR048W,YJR112W,YKL008C,YKL049C,YKL096W,YKL11…	GO:0044763
negative regulation of cellular component organization	0.000428515	YAL024C,YDL028C,YDR113C,YDR227W,YDR325W,YFR031C,YGL093W,YGL216W,YHR031C,YKR010C,YMR190C,YNL031C,YOR073W,YOR233W,YPL127C,YPL128C	GO:0051129
mitotic spindle organization	0.000512353	YBL063W,YDR356W,YEL061C,YGL216W,YGR098C,YGR140W,YLR045C,YNL126W,YPR141C	GO:0007052
microtubule cytoskeleton organization involved in mitosis	0.000512353	YBL063W,YDR356W,YEL061C,YGL216W,YGR098C,YGR140W,YLR045C,YNL126W,YPR141C	GO:1902850
regulation of cell cycle process	0.000541619	YAL024C,YDL028C,YDR113C,YDR325W,YFR031C,YGL093W,YGL216W,YGR098C,YGR113W,YHR061C,YKR010C,YKR037C,YLR288C,YMR190C,YNL031C,YOR073W,YOR233W,YPR141C	GO:0010564
regulation of nuclear division	0.000699908	YAL024C,YDL028C,YDR113C,YDR325W,YFR031C,YGL093W,YGL216W,YGR098C,YHR061C,YKR010C,YMR190C,YNL031C,YOR073W,YOR233W,YPR141C	GO:0051783
negative regulation of metabolic process	0.000713943	YBL003C,YBR009C,YBR112C,YDL042C,YDR224C,YDR225W,YDR227W,YDR325W,YDR451C,YFR031C,YGR098C,YHR031C,YHR061C,YJL092W,YKL112W,YKR010C,YLL004W,YLR288C,YML127W,YMR127C,YMR190C,YMR307W,YNR009W,YOL012C,YOR156C,YPL127C,YPL128C,YPL216W	GO:0009892
negative regulation of organelle organization	0.00114549	YAL024C,YDL028C,YDR113C,YDR227W,YDR325W,YFR031C,YGL093W,YGL216W,YHR031C,YMR190C,YNL031C,YOR073W,YOR233W,YPL127C,YPL128C	GO:0010639
microtubule polymerization	0.00139718	YDR356W,YER018C,YGL093W,YGL216W,YGR113W,YKR037C,YLR045C,YNL126W	GO:0046785
DNA conformation change	0.0015206	YBL002W,YBR009C,YBR010W,YBR112C,YDR224C,YDR325W,YFR031C,YHR031C,YJL092W,YKL049C,YKR010C,YMR190C,YNL088W,YPL127C	GO:0071103
regulation of cellular process	0.00179237	YAL024C,YBL003C,YBL009W,YBR009C,YBR049C,YBR112C,YBR289W,YDL028C,YDL042C,YDL056W,YDR113C,YDR176W,YDR179C,YDR200C,YDR224C,YDR225W,YDR227W,YDR325W,YDR451C,YDR518W,YFR031C,YGL093W,YGL216W,YGR014W,YGR098C,YGR113W,YHR031C,YHR061C,YHR086W,YHR102W,YJL092W,YJR031C,YKL112W,YKR010C,YKR037C,YLL004W,YLL007C,YLR095C,YLR098C,YLR288C,YLR332W,YLR342W,YML127W,YMR127C,YMR190C,YMR307W,YNL031C,YNL063W,YNL088W,YNL283C…	GO:0050794
regulation of mitotic nuclear division	0.00218729	YAL024C,YDL028C,YDR113C,YGL093W,YGL216W,YGR098C,YHR061C,YKR010C,YNL031C,YOR073W,YOR233W,YPR141C	GO:0007088
negative regulation of transcription, DNA-templated	0.00224487	YBL003C,YBR009C,YBR112C,YDL042C,YDR224C,YDR225W,YDR227W,YDR451C,YHR061C,YKL112W,YKR010C,YLL004W,YLR288C,YML127W,YMR127C,YMR307W,YNR009W,YOL012C,YPL127C,YPL128C,YPL216W	GO:0045892
negative regulation of cellular metabolic process	0.00239463	YBL003C,YBR009C,YBR112C,YDL042C,YDR224C,YDR225W,YDR227W,YDR325W,YDR451C,YFR031C,YGR098C,YHR031C,YHR061C,YJL092W,YKL112W,YKR010C,YLL004W,YLR288C,YML127W,YMR127C,YMR190C,YMR307W,YNR009W,YOL012C,YPL127C,YPL128C,YPL216W	GO:0031324
regulation of mitotic cell cycle	0.00240678	YAL024C,YDL028C,YDR113C,YGL093W,YGL216W,YGR098C,YHR061C,YKR010C,YLR288C,YMR190C,YNL031C,YNL088W,YOR073W,YOR233W,YPR141C	GO:0007346
negative regulation of cell cycle process	0.00247183	YAL024C,YDL028C,YDR113C,YDR325W,YFR031C,YGL093W,YKR010C,YLR288C,YMR190C,YNL031C,YOR073W,YOR233W	GO:0010948
DNA packaging	0.00253689	YBL002W,YBR009C,YBR010W,YBR112C,YDR224C,YDR325W,YFR031C,YKL049C,YKR010C,YPL127C	GO:0006323
negative regulation of RNA biosynthetic process	0.00268249	YBL003C,YBR009C,YBR112C,YDL042C,YDR224C,YDR225W,YDR227W,YDR451C,YHR061C,YKL112W,YKR010C,YLL004W,YLR288C,YML127W,YMR127C,YMR307W,YNR009W,YOL012C,YPL127C,YPL128C,YPL216W	GO:1902679
negative regulation of nucleic acid-templated transcription	0.00268249	YBL003C,YBR009C,YBR112C,YDL042C,YDR224C,YDR225W,YDR227W,YDR451C,YHR061C,YKL112W,YKR010C,YLL004W,YLR288C,YML127W,YMR127C,YMR307W,YNR009W,YOL012C,YPL127C,YPL128C,YPL216W	GO:1903507
mitotic spindle elongation	0.00324397	YBL063W,YDR356W,YEL061C,YGL216W,YGR098C,YGR140W	GO:0000022
spindle elongation	0.00324397	YBL063W,YDR356W,YEL061C,YGL216W,YGR098C,YGR140W	GO:0051231
negative regulation of RNA metabolic process	0.00338962	YBL003C,YBR009C,YBR112C,YDL042C,YDR224C,YDR225W,YDR227W,YDR451C,YHR061C,YKL112W,YKR010C,YLL004W,YLR288C,YML127W,YMR127C,YMR307W,YNR009W,YOL012C,YPL127C,YPL128C,YPL216W	GO:0051253
single-organism process	0.00347288	YAL024C,YAR035W,YBL003C,YBL009W,YBL063W,YBR008C,YBR009C,YBR010W,YBR041W,YBR112C,YBR289W,YCR075C,YDL028C,YDL042C,YDL055C,YDL056W,YDL093W,YDR108W,YDR113C,YDR179C,YDR179W-A,YDR200C,YDR225W,YDR227W,YDR325W,YDR356W,YDR451C,YDR488C,YDR518W,YEL061C,YER003C,YER018C,YFL025C,YFR031C,YGL027C,YGL093W,YGL216W,YGR014W,YGR049W,YGR098C,YGR113W,YGR140W,YHR061C,YHR102W,YJL092W,YJR021C,YJR031C,YJR048W,YJR098C,YJR11…	GO:0044699
negative regulation of gene expression	0.00491519	YBL003C,YBR009C,YBR112C,YDL042C,YDR224C,YDR225W,YDR227W,YDR451C,YHR061C,YKL112W,YKR010C,YLL004W,YLR288C,YML127W,YMR127C,YMR307W,YNR009W,YOL012C,YOR156C,YPL127C,YPL128C,YPL216W	GO:0010629
negative regulation of mitotic cell cycle	0.0049627	YAL024C,YDL028C,YDR113C,YGL093W,YKR010C,YLR288C,YMR190C,YNL031C,YNL088W,YOR073W,YOR233W	GO:0045930
regulation of biological process	0.00708006	YAL024C,YBL003C,YBL009W,YBR009C,YBR049C,YBR112C,YBR289W,YDL028C,YDL042C,YDL056W,YDR113C,YDR176W,YDR179C,YDR200C,YDR224C,YDR225W,YDR227W,YDR325W,YDR451C,YDR518W,YFR031C,YGL093W,YGL216W,YGR014W,YGR098C,YGR113W,YHR031C,YHR061C,YHR086W,YHR102W,YJL092W,YJR031C,YKL112W,YKR010C,YKR037C,YLL004W,YLL007C,YLR095C,YLR098C,YLR288C,YLR332W,YLR342W,YML127W,YMR127C,YMR190C,YMR307W,YNL031C,YNL063W,YNL088W,YNL283C…	GO:0050789
chromosome separation	0.0073258	YAL024C,YDL028C,YDR325W,YFR031C,YGL093W,YGR098C,YNL031C,YNL088W,YOR073W,YOR233W	GO:0051304
cytoskeleton organization	0.00936514	YBL063W,YDL028C,YDR356W,YDR488C,YEL061C,YER018C,YGL093W,YGL216W,YGR098C,YGR113W,YGR140W,YHR061C,YJR031C,YKR037C,YLR045C,YML085C,YNL126W,YNL166C,YPR141C	GO:0007010
negative regulation of cellular macromolecule biosynthetic process	0.0118241	YBL003C,YBR009C,YBR112C,YDL042C,YDR224C,YDR225W,YDR227W,YDR451C,YHR031C,YHR061C,YKL112W,YKR010C,YLL004W,YLR288C,YML127W,YMR127C,YMR307W,YNR009W,YOL012C,YPL127C,YPL128C,YPL216W	GO:2000113
negative regulation of macromolecule biosynthetic process	0.0137151	YBL003C,YBR009C,YBR112C,YDL042C,YDR224C,YDR225W,YDR227W,YDR451C,YHR031C,YHR061C,YKL112W,YKR010C,YLL004W,YLR288C,YML127W,YMR127C,YMR307W,YNR009W,YOL012C,YPL127C,YPL128C,YPL216W	GO:0010558
negative regulation of cell cycle	0.0154069	YAL024C,YDL028C,YDR113C,YDR325W,YFR031C,YGL093W,YKR010C,YLR288C,YMR190C,YNL031C,YNL088W,YOR073W,YOR233W	GO:0045786
negative regulation of nuclear division	0.0164271	YAL024C,YDL028C,YDR113C,YDR325W,YFR031C,YGL093W,YMR190C,YNL031C,YOR073W,YOR233W	GO:0051784
regulation of chromosome segregation	0.0164271	YAL024C,YDL028C,YGL093W,YGL216W,YGR098C,YGR113W,YKR037C,YNL031C,YOR073W,YOR233W	GO:0051983
cell cycle phase transition	0.0168863	YAL024C,YDL028C,YDL056W,YDR113C,YDR451C,YGL093W,YGR098C,YHR061C,YKR010C,YLR288C,YNL031C,YNR009W,YOR073W,YOR233W,YPL116W	GO:0044770
mitotic cell cycle phase transition	0.0168863	YAL024C,YDL028C,YDL056W,YDR113C,YDR451C,YGL093W,YGR098C,YHR061C,YKR010C,YLR288C,YNL031C,YNR009W,YOR073W,YOR233W,YPL116W	GO:0044772
regulation of organelle organization	0.0172004	YAL024C,YDL028C,YDR113C,YDR227W,YDR325W,YFR031C,YGL093W,YGL216W,YGR098C,YGR113W,YHR031C,YHR061C,YKR010C,YKR037C,YMR190C,YNL031C,YOR073W,YOR233W,YPL127C,YPL128C,YPR141C	GO:0033043
regulation of cell cycle	0.0232736	YAL024C,YDL028C,YDR113C,YDR325W,YFR031C,YGL093W,YGL216W,YGR098C,YGR113W,YHR061C,YKR010C,YKR037C,YLR288C,YMR190C,YNL031C,YNL088W,YOR073W,YOR233W,YPR141C	GO:0051726
meiotic chromosome separation	0.0259065	YDR325W,YFR031C,YGR098C,YNL088W,YOR073W	GO:0051307
nucleosome organization	0.0269174	YBL002W,YBR009C,YBR010W,YBR112C,YBR289W,YDR224C,YKL049C,YML127W,YMR127C,YPL127C	GO:0034728
nucleosome assembly	0.0270553	YBL002W,YBR009C,YBR010W,YDR224C,YKL049C,YPL127C	GO:0006334
regulation of cell cycle phase transition	0.0310457	YAL024C,YDL028C,YDR113C,YGL093W,YGR098C,YHR061C,YKR010C,YLR288C,YNL031C,YOR073W,YOR233W	GO:1901987
regulation of mitotic cell cycle phase transition	0.0310457	YAL024C,YDL028C,YDR113C,YGL093W,YGR098C,YHR061C,YKR010C,YLR288C,YNL031C,YOR073W,YOR233W	GO:1901990
microtubule-based movement	0.0359374	YBL063W,YDR488C,YEL061C,YGL216W,YML085C,YPR141C	GO:0007018
negative regulation of biosynthetic process	0.0420867	YBL003C,YBR009C,YBR112C,YDL042C,YDR224C,YDR225W,YDR227W,YDR451C,YHR031C,YHR061C,YKL112W,YKR010C,YLL004W,YLR288C,YML127W,YMR127C,YMR307W,YNR009W,YOL012C,YPL127C,YPL128C,YPL216W	GO:0009890
negative regulation of cellular biosynthetic process	0.0420867	YBL003C,YBR009C,YBR112C,YDL042C,YDR224C,YDR225W,YDR227W,YDR451C,YHR031C,YHR061C,YKL112W,YKR010C,YLL004W,YLR288C,YML127W,YMR127C,YMR307W,YNR009W,YOL012C,YPL127C,YPL128C,YPL216W	GO:0031327

## Sheet: osc_cluster3(9)
GO term	p-value	genes	GO ID
mitotic cell cycle	0.000287944	YCL014W,YCR086W,YDR146C,YFR028C,YGL021W,YGR108W,YGR179C,YIL106W,YIL131C,YJL090C,YJR092W,YKR054C,YLR127C,YLR131C,YLR353W,YML034W,YMR001C,YMR043W,YMR198W,YNL068C,YNL172W,YNL299W,YOR058C,YOR119C,YOR129C,YOR315W,YPL155C,YPR111W	GO:0000278
mitotic cell cycle process	0.000403215	YCL014W,YCR086W,YDR146C,YFR028C,YGL021W,YGR108W,YGR179C,YIL106W,YIL131C,YJL090C,YJR092W,YKR054C,YLR127C,YLR131C,YLR353W,YML034W,YMR001C,YMR043W,YMR198W,YNL068C,YNL172W,YNL299W,YOR058C,YOR119C,YOR129C,YPL155C,YPR111W	GO:1903047
cell cycle	0.00230059	YBR043C,YCL014W,YCR086W,YDR146C,YDR208W,YFR028C,YFR039C,YGL021W,YGL251C,YGR108W,YGR179C,YIL106W,YIL131C,YIL158W,YJL090C,YJR092W,YKL139W,YKR054C,YLR127C,YLR131C,YLR190W,YLR353W,YML034W,YML052W,YML058W,YML065W,YMR001C,YMR043W,YMR198W,YNL068C,YNL172W,YNL299W,YOR058C,YOR119C,YOR129C,YOR315W,YPL055C,YPL155C,YPR111W	GO:0007049
cell cycle process	0.0112574	YBR043C,YCL014W,YCR086W,YDR146C,YDR208W,YFR028C,YFR039C,YGL021W,YGL251C,YGR108W,YGR179C,YIL106W,YIL131C,YJL090C,YJR092W,YKR054C,YLR127C,YLR131C,YLR353W,YML034W,YML052W,YML065W,YMR001C,YMR043W,YMR198W,YNL068C,YNL172W,YNL299W,YOR058C,YOR119C,YOR129C,YPL055C,YPL155C,YPR111W	GO:0022402
mitotic nuclear division	0.0165284	YCR086W,YDR146C,YFR028C,YGL021W,YGR108W,YGR179C,YIL106W,YKR054C,YLR127C,YML034W,YMR001C,YMR198W,YNL172W,YNL299W,YOR058C,YOR119C,YPL155C,YPR111W	GO:0007067
exit from mitosis	0.0339824	YDR146C,YFR028C,YIL106W,YLR127C,YMR001C,YNL172W,YOR119C,YPR111W	GO:0010458

## Sheet: osc_cluster4(5)
GO term	p-value	genes	GO ID
cellular iron ion homeostasis	0.0437181	YHL040C,YKL040C,YKL220C,YLR214W,YMR058W,YOL158C,YPR008W	GO:0006879

## Sheet: osc_cluster5(2)
GO term	p-value	genes	GO ID
mitotic cell cycle	0.00716322	YBR158W,YDL117W,YDL179W,YDR309C,YGR041W,YJL157C,YJL194W,YKL108W,YKL185W,YKR077W,YLR079W,YMR135C,YNL078W,YNL188W,YNL192W,YNL327W,YOR066W,YPL014W,YPL158C	GO:0000278
G1/S transition of mitotic cell cycle	0.00975767	YDL179W,YJL194W,YKL185W,YKR077W,YLR079W,YMR135C,YOR066W,YPL014W	GO:0000082
cell cycle G1/S phase transition	0.00975767	YDL179W,YJL194W,YKL185W,YKR077W,YLR079W,YMR135C,YOR066W,YPL014W	GO:0044843
mitotic cell cycle process	0.0156014	YBR158W,YDL117W,YDL179W,YDR309C,YGR041W,YJL194W,YKL108W,YKL185W,YKR077W,YLR079W,YMR135C,YNL078W,YNL188W,YNL192W,YNL327W,YOR066W,YPL014W,YPL158C	GO:1903047
pheromone-dependent signal transduction involved in conjugation with cellular fusion	0.0164721	YFL026W,YHR005C,YJL157C,YNL145W,YNL173C,YOR127W	GO:0000750
signal transduction involved in conjugation with cellular fusion	0.0164721	YFL026W,YHR005C,YJL157C,YNL145W,YNL173C,YOR127W	GO:0032005
regulation of cellular process	0.0454099	YAL051W,YBL023C,YBR083W,YBR158W,YDL138W,YDL156W,YDL179W,YDR110W,YDR309C,YDR435C,YEL032W,YER123W,YFL021W,YFL026W,YGR086C,YGR101W,YGR222W,YHR005C,YIL015W,YIL114C,YJL157C,YJL194W,YKL108W,YKL116C,YKL185W,YKR077W,YKR091W,YLR079W,YLR417W,YMR135C,YMR136W,YNL078W,YNL145W,YNL173C,YOR066W,YOR127W,YOR358W,YPL014W,YPL015C,YPL219W	GO:0050794
G-protein coupled receptor signaling pathway	0.0470786	YFL026W,YHR005C,YJL157C,YNL145W,YNL173C,YOR127W	GO:0007186

## Sheet: alpha_cluster(4)
GO term	p-value	genes	GO ID
conjugation with cellular fusion	5.97032e-07	YBL016W,YBR040W,YCR089W,YDL039C,YDR085C,YDR461W,YGL032C,YIL037C,YJL170C,YJR004C,YLR120C,YLR452C,YMR052W,YMR065W,YNL279W,YNR044W,YPL192C,YPR009W	GO:0000747
conjugation	6.84778e-07	YBL016W,YBR040W,YCR089W,YDL039C,YDR085C,YDR461W,YGL032C,YIL037C,YJL170C,YJR004C,YLR120C,YLR452C,YMR052W,YMR065W,YNL279W,YNR044W,YPL192C,YPR009W	GO:0000746
multi-organism cellular process	1.96089e-06	YBL016W,YBR040W,YCR089W,YDL039C,YDR085C,YDR461W,YGL032C,YIL037C,YJL170C,YJR004C,YLR120C,YLR452C,YMR052W,YMR065W,YNL279W,YNR044W,YPL192C,YPR009W	GO:0044764
multi-organism process	0.000175807	YBL016W,YBR040W,YCR089W,YDL039C,YDL239C,YDR085C,YDR461W,YGL032C,YGR032W,YIL037C,YJL170C,YJR004C,YKR102W,YLR120C,YLR452C,YMR052W,YMR065W,YMR164C,YNL279W,YNR044W,YPL192C,YPR009W	GO:0051704
sexual reproduction	0.00104022	YBL016W,YBR040W,YCR089W,YDL039C,YDL239C,YDR085C,YDR461W,YGL032C,YGR032W,YIL037C,YJL170C,YJR004C,YLR120C,YLR452C,YMR052W,YMR065W,YNL279W,YNR044W,YPL192C,YPR009W	GO:0019953
multi-organism reproductive process	0.00104022	YBL016W,YBR040W,YCR089W,YDL039C,YDL239C,YDR085C,YDR461W,YGL032C,YGR032W,YIL037C,YJL170C,YJR004C,YLR120C,YLR452C,YMR052W,YMR065W,YNL279W,YNR044W,YPL192C,YPR009W	GO:0044703
sulfate assimilation	0.0056306	YFR030W,YJR010W,YJR060W,YJR137C,YKR069W	GO:0000103
cellular response to pheromone	0.00614978	YBL016W,YBR040W,YCR089W,YDR085C,YDR461W,YDR480W,YGL032C,YJR004C,YLR452C,YMR052W,YNR044W,YPR009W	GO:0071444
reproductive process	0.0128302	YBL016W,YBR040W,YBR098W,YBR160W,YCR089W,YDL039C,YDL239C,YDR034W-B,YDR085C,YDR461W,YGL032C,YGL192W,YGR032W,YGR109C,YIL037C,YJL013C,YJL170C,YJR004C,YLR120C,YLR135W,YLR263W,YLR452C,YMR052W,YMR065W,YNL279W,YNR044W,YPL192C,YPR009W	GO:0022414
IMP biosynthetic process	0.0170732	YAR015W,YDR399W,YLR359W,YMR120C,YOR128C	GO:0006188
aggregation of unicellular organisms	0.0170732	YGL032C,YJR004C,YKR102W,YMR164C,YNR044W	GO:0098630
cell aggregation	0.0170732	YGL032C,YJR004C,YKR102W,YMR164C,YNR044W	GO:0098743
response to pheromone	0.017525	YBL016W,YBR040W,YCR089W,YDR085C,YDR461W,YDR480W,YGL032C,YJR004C,YLR452C,YMR052W,YNR044W,YPR009W	GO:0019236
reproduction	0.0237679	YBL016W,YBR040W,YBR098W,YBR160W,YCR089W,YDL039C,YDL239C,YDR034W-B,YDR085C,YDR461W,YGL032C,YGL192W,YGR032W,YGR109C,YIL037C,YJL013C,YJL170C,YJR004C,YLR120C,YLR135W,YLR263W,YLR452C,YMR052W,YMR065W,YNL279W,YNR044W,YPL192C,YPR009W	GO:0000003
IMP metabolic process	0.0272333	YAR015W,YDR399W,YLR359W,YMR120C,YOR128C	GO:0046040
