# Supplementary material for: A transcriptome-wide analysis deciphers distinct roles of G1 cyclins in temporal organization of the yeast cell cycle
Source: Sci Rep. 2019 Mar 4;9:3343. doi: 10.1038/s41598-019-39850-7 (PMC6399449; doi:10.1038/s41598-019-39850-7)
Supplement: Supplementary file 3 — Dataset 2 [file 41598_2019_39850_MOESM3_ESM.xlsx]

## Sheet: Tabelle1
	periodicity	peak time	phase duration
ID	score	phi	lambda	BIC	n_data
YCR024C-B	2.73	48	64	258.457	22
CIS3	2.7	30	64	222.226	22
ECM33	2.67	32	66	208.85	22
PDR5	2.65	38	64	188.501	22
FKS1	2.45	15	68	187.749	22
BUD4	2.42	38	64	137.749	22
PDS1	2.39	17	66	88.0878	21
YNL058C	2.39	48	66	141.038	22
SED1	2.37	59	64	259.928	22
AIM20	2.34	41	66	136.017	22
GAS3	2.29	28	66	151.307	22
CRH1	2.27	11	64	198.523	22
YNK1	2.27	17	62	192.355	22
HHT2	2.26	22	62	262.376	22
YLR342W-A	2.25	16	68	191.765	22
ERV25	2.24	21	64	161.291	22
ERP5	2.23	14	62	138.614	22
PMT1	2.17	19	64	154.466	22
YML119W	2.16	45	66	132.2	22
CDC5	2.16	41	68	129.709	21
IQG1	2.16	45	66	134.39	22
YMR030W-A	2.12	45	66	81.44	16
HHO1	2.09	21	64	144.938	22
EMP24	2.08	21	62	161.176	22
SUR7	2.08	39	64	175.992	22
HOF1	2.07	44	68	101.443	18
UTR2	2.05	62	64	182.169	22
ALK1	2.05	39	66	148.987	22
WSC2	2.03	19	64	152.588	22
PMT4	2.01	22	64	162.265	22
MOB1	2	43	62	141.916	22
BLM10	1.98	55	64	131.25	22
RFA2	1.98	13	62	146.081	22
HTA2	1.94	25	62	251.671	22
YGR151C	1.94	10	62	120.401	22
HSP150	1.92	58	66	275.093	22
MCM5	1.91	57	64	134.976	22
SUR2	1.9	14	66	141.621	22
SPC25	1.9	23	66	98.3984	22
RSR1	1.9	10	62	121.311	22
CWH41	1.89	17	64	146.608	22
HTB2	1.88	23	62	255.006	22
RFA3	1.87	16	62	155.804	22
SUR4	1.87	18	66	176.23	22
SML1	1.87	38	64	242.208	22
ACE2	1.84	42	64	113.499	22
SRC1	1.84	41	64	124.032	22
YPR053C	1.84	33	66	155.666	22
YKL066W	1.83	16	62	170.75	22
SIM1	1.81	24	68	192.219	22
TPO3	1.8	47	62	133.257	22
HXK2	1.78	18	66	208.233	22
PRY2	1.76	8	70	240.263	22
HHF2	1.76	21	62	265.401	22
RAD51	1.75	10	64	151.713	22
MFA2	1.73	59	64	241.998	22
NHP6A	1.73	33	66	161.561	22
PMI40	1.72	23	62	170.507	22
SEC53	1.72	21	64	201.886	22
CDC11	1.7	28	64	133	22
PMP1	1.7	49	64	161.35	22
BNI5	1.68	20	64	126.007	22
MYO1	1.67	45	66	106.777	21
IRC8	1.66	43	66	123.766	20
NCE102	1.66	46	66	191.648	22
YIL105W-A	1.65	43	62	134.368	22
BUD3	1.62	36	66	118.434	22
MRH1	1.62	51	68	205.43	22
SRL1	1.62	22	64	217.085	22
YOR248W	1.62	22	64	217.01	22
MCM6	1.6	55	68	131.87	22
GPA1	1.6	59	64	134.937	22
YMR031C	1.6	51	62	148.603	22
CHS2	1.57	46	64	161.263	22
SCS2	1.57	34	62	160.231	22
DCW1	1.57	17	58	156.743	22
CDC20	1.56	47	66	134.406	21
SPO12	1.56	51	64	150.147	22
TUB1	1.56	28	68	172.616	22
SCW10	1.56	10	72	251.118	22
TOS1	1.55	15	68	202.363	22
TPO1	1.55	49	64	131.736	22
HST3	1.54	39	64	132.473	22
YMR304C-A	1.54	10	72	247.307	22
CDC21	1.53	15	62	138.782	22
CIN8	1.51	25	62	114.299	22
AXL2	1.49	7	68	124.406	22
UGP1	1.49	30	64	163.05	22
YKL183C-A	1.46	48	64	19.2395	10
SEN34	1.45	9	62	128.496	22
CDC9	1.45	11	62	129.254	22
PHS1	1.45	17	64	138.317	22
STU2	1.45	22	64	128.056	22
ERP3	1.44	12	62	129.206	21
MSH6	1.44	12	60	162.879	22
ASF1	1.44	10	62	179.327	22
CAR2	1.44	37	68	144.957	22
YMR122W-A	1.44	6	64	258.804	22
ERP2	1.43	20	62	126.277	22
KIN3	1.43	49	68	161.457	22
VRG4	1.43	18	66	187.794	22
HTA1	1.41	21	62	285.296	22
SPA2	1.41	15	64	131.343	22
HTB1	1.4	21	62	250.839	22
AVT1	1.4	18	70	143.42	22
STE6	1.4	56	66	127.389	22
HIF1	1.4	13	60	141.004	22
MCM4	1.38	56	64	130.955	22
PSA1	1.37	20	64	241.407	22
NBA1	1.37	49	72	124.75	22
HHF1	1.36	23	62	273.297	22
CDC14	1.36	28	68	117.836	22
SPC105	1.36	19	62	120.496	22
TAT1	1.35	51	70	151.846	22
ALG14	1.35	13	60	134.615	22
PMT3	1.35	16	62	145.784	22
SVL3	1.35	23	64	140.864	22
AUR1	1.33	37	62	168.939	22
SVS1	1.33	12	64	220.884	22
TUP1	1.32	30	62	112.065	22
ACO1	1.32	66	86	184.633	22
EUG1	1.3	18	60	129.216	22
PRI2	1.3	10	60	136.114	22
DIF1	1.3	28	68	123.015	22
RKM1	1.3	11	62	121.08	22
CIN2	1.3	16	56	101.801	20
POL2	1.29	16	60	172.215	22
SSA2	1.28	45	62	238.875	22
FAA3	1.27	59	70	131	22
YBR056W	1.26	3	64	124.301	22
YBR071W	1.26	1	64	136.907	20
SPT16	1.26	10	62	190.886	22
YOR342C	1.26	9	60	137.703	22
FUN26	1.25	51	68	156.644	22
RAD27	1.25	10	62	186.743	22
BTN2	1.24	32	54	125.941	22
SFB3	1.24	21	66	131.94	22
CNL1	1.23	2	60	123.538	22
SKG6	1.23	8	60	120.12	22
MSH2	1.23	13	62	149.116	22
MRC1	1.22	12	60	126.843	22
PMA1	1.21	47	70	196.679	22
MYO3	1.21	53	60	139.733	22
ADE12	1.21	7	56	168.756	22
RER1	1.2	22	68	137.801	22
YHR127W	1.2	13	58	106.038	22
FIS1	1.2	6	60	125.775	22
GPI13	1.2	27	62	122.273	22
YMR295C	1.2	24	68	157.344	22
PCL1	1.2	8	66	200.198	22
OPY2	1.2	14	62	147.434	22
GAS1	1.19	22	62	244.447	22
YIP3	1.19	26	68	167.477	22
FLC1	1.19	6	64	161.626	22
ALK2	1.18	20	60	129.662	22
GGA2	1.18	27	66	136.08	22
MCM3	1.17	57	66	141.026	22
FKH1	1.17	30	64	116.336	21
CLB1	1.16	38	66	119.719	21
PDS5	1.16	13	62	183.453	22
PFK2	1.16	46	58	156.339	22
PIS1	1.16	49	64	154.439	22
DPM1	1.16	17	60	167.074	22
YSY6	1.16	25	58	175.138	22
SBH1	1.16	24	62	161.791	22
ISW1	1.15	13	56	142.495	22
GDA1	1.15	25	66	165.331	22
MIC17	1.15	39	64	171.06	22
MNN2	1.14	16	68	155.852	22
HSL1	1.14	13	62	177.441	22
TOP2	1.14	19	62	143.884	22
YMR075C-A	1.14	12	60	96.1887	17
YFR016C	1.13	14	56	137.782	22
CSM3	1.13	9	62	154.005	22
CAP1	1.12	8	66	142.392	22
HYP2	1.11	41	68	229.285	22
PFK1	1.11	43	60	206.641	22
BUD8	1.11	40	66	131.242	22
GOT1	1.11	22	60	151.515	22
PGA2	1.1	46	72	182.806	22
ZIM17	1.1	12	58	124.923	22
EMW1	1.1	5	64	145.171	22
MYO2	1.1	23	70	160.812	22
POL1	1.09	12	62	174.502	22
POL3	1.08	11	60	141.405	22
SMC3	1.08	9	62	145.719	22
CTF18	1.08	11	66	142.953	22
TOS6	1.08	13	64	261.809	22
PMP3	1.07	45	66	185.901	22
GIC2	1.07	0	68	162.479	22
UTP20	1.06	39	56	145.809	22
GIN4	1.06	8	62	161.031	22
PMS1	1.05	7	62	130.802	22
TOF1	1.05	8	62	130.204	21
PHO3	1.04	51	62	237.523	22
MCM7	1.04	51	62	118.708	20
SMT3	1.04	32	68	189.864	22
KIP3	1.04	24	66	124.957	22
KAR2	1.04	26	60	188.102	22
YMR027W	1.04	13	58	152.217	22
TRM11	1.04	38	64	146.104	22
HHT1	1.03	21	62	265.767	22
YRO2	1.03	61	62	112.947	21
TUB2	1.03	24	70	163.012	22
FAR1	1.03	56	68	139.951	22
MCM2	1.02	59	62	114.967	21
AAT2	1.02	46	66	190.271	22
EMI2	1.01	5	64	145.133	22
ENB1	1.01	49	68	177.478	22
SSO1	1.01	7	62	140.083	22
TIP1	1	0	62	224.346	22
MNN1	1	10	66	184.341	22
RTT106	1	9	62	137.724	22
UBC9	0.99	26	62	133.178	22
YDR133C	0.99	16	62	195.873	22
SMC1	0.99	12	60	152.75	22
FET3	0.99	45	66	229.543	22
MPD1	0.99	12	60	138.991	22
CWP2	0.99	30	70	306.894	22
POL12	0.98	6	62	144.193	22
POL30	0.98	10	62	211.438	22
YKL069W	0.98	34	60	136.62	22
RNH203	0.98	15	66	150.256	22
ADH3	0.98	16	64	193.321	22
YDL124W	0.97	9	58	167.918	22
YDR134C	0.97	15	62	191.707	22
LAC1	0.97	17	64	166.897	22
PMT2	0.96	20	64	172.421	22
PCL2	0.96	3	64	155.076	22
GPI11	0.96	23	66	130.731	22
MSA2	0.96	4	32	92.7831	17
YNL134C	0.96	57	72	216.441	22
IDH2	0.96	67	76	134.55	22
GLN1	0.96	10	66	232.774	22
IRR1	0.95	13	58	142.975	22
SWE1	0.95	11	64	145.646	22
VPS17	0.95	11	54	127.814	22
SHP1	0.94	47	70	140.777	22
DTD1	0.94	13	62	133.14	22
MMF1	0.94	46	64	201.826	22
SEC66	0.93	14	54	142.3	22
GRX6	0.93	12	64	165.385	22
YDL158C	0.93	17	62	141.208	22
HEM15	0.93	17	60	133.779	22
RGA1	0.92	59	66	137.682	22
YGP1	0.91	53	66	196.203	22
PRE6	0.91	44	68	141.465	22
HEK2	0.9	34	64	149.586	22
CLN1	0.9	10	64	177.383	21
CRP1	0.89	30	64	164.489	22
SRS2	0.89	24	62	129.866	22
KTR1	0.88	20	62	146.103	22
ERP1	0.88	22	72	164.665	22
GDT1	0.87	23	62	164.72	22
QRI1	0.87	12	60	142.536	22
YDL157C	0.87	19	62	138.813	22
FRE1	0.87	46	62	137.404	22
SWI5	0.86	41	64	93.3421	18
YEL047C	0.86	14	70	171.982	22
SHO1	0.86	16	60	157.139	22
MTC1	0.86	10	60	168.492	22
HXT2	0.86	14	58	230.558	22
ARF2	0.84	41	70	170.864	22
RPC53	0.83	17	30	132.572	22
DOT1	0.83	15	58	128.598	22
MSB2	0.83	16	66	196.883	22
GEA1	0.83	26	66	137.269	22
POB3	0.83	14	62	158.469	22
CAC2	0.83	7	62	151.904	22
VHT1	0.82	51	56	158.895	22
PHB2	0.82	53	78	147.757	22
YLR049C	0.82	66	66	165.239	21
BFR1	0.82	13	70	157.025	22
KCC4	0.81	7	62	99.6527	16
GNA1	0.81	31	64	150.281	22
PGM1	0.81	11	72	164.633	22
UTH1	0.81	0	54	278.584	22
YDJ1	0.81	41	60	205.142	22
CLN2	0.81	9	64	208.593	22
ARP7	0.81	26	64	152.659	22
STE2	0.8	58	62	188.602	22
SCP160	0.79	14	66	170.604	22
MNN11	0.79	32	60	140.489	22
CPA2	0.79	30	72	175.677	22
ZDS2	0.79	13	62	130.805	22
DIM1	0.79	45	66	151.127	22
SPF1	0.78	20	62	162.146	22
POR1	0.78	9	66	211.824	22
RIF1	0.77	16	60	133.742	22
HCM1	0.77	9	66	140.698	22
TOM1	0.77	54	72	145.595	22
RNR1	0.77	10	62	250.44	22
YGR026W	0.77	23	60	159.452	22
ZWF1	0.77	53	62	176.435	22
CTF4	0.77	11	62	134.511	22
SEC31	0.76	17	62	149.639	22
PST1	0.76	61	68	181.677	22
RPL11B	0.76	43	64	196.467	22
FAS2	0.76	9	68	227.354	22
DUT1	0.75	15	62	157.007	22
HST4	0.75	0	52	64.2479	13
SWI4	0.75	4	64	122.573	20
IKI3	0.75	58	64	157.801	22
CLB5	0.75	8	62	157.857	22
IST2	0.74	33	66	146.446	22
BNA6	0.74	16	64	140.737	22
HSC82	0.74	44	60	233.838	22
CPT1	0.74	13	64	146.762	22
VPS4	0.73	61	62	153.402	22
RIB3	0.72	70	70	145.709	22
YJR085C	0.72	4	70	149.045	22
YOR246C	0.72	29	64	158.578	22
RAD53	0.72	9	64	71.2113	15
ARO7	0.72	8	60	148.63	22
QDR3	0.71	33	74	141.016	22
PYC2	0.71	4	60	152.777	22
HPT1	0.71	5	60	170.22	22
OLE1	0.71	5	64	179.447	22
YKR043C	0.71	47	54	181.467	22
STE23	0.71	14	58	141.013	22
DUS3	0.71	44	72	150.655	22
PUS7	0.7	52	74	148.885	22
RAI1	0.69	0	34	119.366	22
ODC2	0.69	17	60	156.36	22
SNC2	0.69	17	66	175.441	22
TIF3	0.69	41	66	162.357	22
TEC1	0.68	59	68	139.139	22
SBP1	0.68	12	72	168.615	22
CCP1	0.68	57	78	174.18	22
CDC45	0.68	8	62	122.532	21
SRV2	0.68	17	64	159.965	22
PLB3	0.68	6	62	157.237	22
PRS5	0.68	48	68	167.387	22
ATP15	0.68	63	68	153.136	22
ASN1	0.68	29	52	168.407	22
MCD1	0.67	8	62	167.249	20
GFA1	0.67	3	58	183.783	22
GRE2	0.67	37	64	143.147	22
HSP82	0.67	37	52	200.69	22
YAR030C	0.66	7	30	26.2952	10
YBR139W	0.66	50	70	142.759	22
BAP3	0.66	26	32	156.3	22
GLO3	0.66	22	68	148.53	22
YGL242C	0.66	10	68	162.94	22
JEM1	0.66	12	62	128.562	22
CHS1	0.66	64	66	174.145	22
RFA1	0.65	10	62	157.668	22
FMP52	0.65	50	72	147.202	22
FAF1	0.65	37	64	147.248	22
EXG1	0.65	12	64	198.068	22
RPT3	0.64	50	74	147.64	22
TOS2	0.64	8	64	139.637	22
PTM1	0.64	53	68	141.575	22
SEC61	0.64	21	72	162.141	22
NSL1	0.64	44	58	35.1561	10
YLR050C	0.63	15	64	131.118	22
RPL31B	0.63	44	66	192.825	22
PRC1	0.63	7	66	180.837	22
VMA13	0.63	61	66	171.594	22
YET3	0.62	5	68	162.296	22
GCN4	0.62	29	68	204.54	22
FUR1	0.62	45	64	172.422	22
CDC8	0.62	11	64	145.834	22
KTI11	0.62	38	78	161.142	22
GLK1	0.61	6	64	185.063	22
CHA1	0.61	40	64	214.331	22
UBA1	0.61	51	68	148.522	22
IMD3	0.61	0	56	158.255	22
