# Supplementary material for: A transcriptome-wide analysis deciphers distinct roles of G1 cyclins in temporal organization of the yeast cell cycle
Source: Sci Rep. 2019 Mar 4;9:3343. doi: 10.1038/s41598-019-39850-7 (PMC6399449; doi:10.1038/s41598-019-39850-7)
Supplement: Supplementary file 4 — Dataset 3 [file 41598_2019_39850_MOESM4_ESM.csv]

RAP1	regulates	PAU8
MSN4	regulates	SEO1
RAP1	regulates	TDA8
MSN2	regulates	YAL064W
RAP1	regulates	YAL064W
CIN5	regulates	YAL064W
TUP1	regulates	FLO9
SWI5	regulates	FLO9
STE12	regulates	FLO9
DAL82	regulates	FLO9
FHL1	regulates	FLO9
PDC2	regulates	PHO3
YAP5	regulates	PHO3
MCM1	regulates	PHO3
TEC1	regulates	PHO5
PHO2	regulates	PHO5
INO2	regulates	PHO5
PHO4	regulates	PHO5
FKH2	regulates	PHO5
RAP1	regulates	PHO5
TEC1	regulates	PBY1
ABF1	regulates	RXT2
ABF1	regulates	YBR096W
YAP1	regulates	YBR099C
HSF1	regulates	FES1
YAP5	regulates	FES1
SPT23	regulates	FES1
MSN2	regulates	FES1
STE12	regulates	SIF2
RTG3	regulates	YMC2
GCN4	regulates	YMC2
MSN2	regulates	VID24
RAP1	regulates	VID24
RDS2	regulates	VID24
MSN2	regulates	PHO88
RAP1	regulates	PHO88
RPN4	regulates	CMD1
CST6	regulates	CMD1
LEU3	regulates	YSA1
GCN4	regulates	RAD16
STE12	regulates	RAD16
ABF1	regulates	RAD16
GCN4	regulates	LYS2
ASH1	regulates	LYS2
YAP1	regulates	YBR116C
CIN5	regulates	YBR116C
FHL1	regulates	YBR116C
TEC1	regulates	TKL2
HSF1	regulates	TKL2
STE12	regulates	TKL2
YAP1	regulates	TKL2
MSN2	regulates	TKL2
CIN5	regulates	TKL2
FHL1	regulates	TKL2
TUP1	regulates	TEF2
GCN4	regulates	TEF2
HSF1	regulates	TEF2
RAP1	regulates	TEF2
CIN5	regulates	TEF2
SFP1	regulates	GRS1
STE12	regulates	TFC1
OAF1	regulates	TPS1
MSN2	regulates	TPS1
PIP2	regulates	VMA2
TOS8	regulates	OPY1
STE12	regulates	SHE3
TEC1	regulates	HSL7
TYE7	regulates	HSL7
MSN2	regulates	CKS1
GCR2	regulates	CKS1
OAF3	regulates	MEC1
STE12	regulates	YBR138C
FLO8	regulates	YBR139W
FKH1	regulates	YBR139W
STE12	regulates	IRA1
ABF1	regulates	SUP45
GCN4	regulates	ADH5
ABF1	regulates	ADH5
GCR2	regulates	ADH5
CIN5	regulates	ADH5
TYE7	regulates	ADH5
ABF1	regulates	MRPS9
STB1	regulates	MRPS9
GCN4	regulates	RTC2
SUM1	regulates	YSW1
MSN2	regulates	ARA1
TEC1	regulates	TBS1
STE12	regulates	TBS1
MSN2	regulates	APD1
STE12	regulates	SPP381
XBP1	regulates	RIB7
SFP1	regulates	RPB5
PDR1	regulates	ICS2
SKN7	regulates	ICS2
ACE2	regulates	ICS2
SOK2	regulates	ICS2
MSN2	regulates	ICS2
SKO1	regulates	ICS2
FHL1	regulates	ICS2
SWI5	regulates	AMN1
STE12	regulates	AMN1
ACE2	regulates	AMN1
ABF1	regulates	IFA38
ACE2	regulates	IFA38
TEC1	regulates	TOS1
STE12	regulates	TOS1
ABF1	regulates	TOS1
ABF1	regulates	YSY6
ABF1	regulates	EXO5
ABF1	regulates	TYR1
DAL80	regulates	TYR1
MSN2	regulates	TYR1
HAP4	regulates	POP7
MCM1	regulates	POP7
HSF1	regulates	SSE2
SKN7	regulates	SSE2
GZF3	regulates	SSE2
ABF1	regulates	SSE2
SOK2	regulates	SSE2
MSN2	regulates	SSE2
CIN5	regulates	SSE2
YAP1	regulates	EHT1
INO4	regulates	EHT1
CIN5	regulates	YBR178W
ABF1	regulates	FZO1
YAP1	regulates	FZO1
SUM1	regulates	DTR1
YAP1	regulates	DTR1
TUP1	regulates	RPS6b
SFP1	regulates	RPS6b
TUP1	regulates	SMP1
STE12	regulates	SMP1
MSN2	regulates	SMP1
MSN2	regulates	YPC1
UME6	regulates	YBR184W
SFP1	regulates	PCH2
SFP1	regulates	NTC20
FHL1	regulates	NTC20
IFH1	regulates	RPS9b
SFP1	regulates	RPS9b
RAP1	regulates	RPS9b
STE12	regulates	YBR190W
SFP1	regulates	YBR190W
IFH1	regulates	RPL21a
SFP1	regulates	RPL21a
RAP1	regulates	RPL21a
GCR2	regulates	PGI1
RAP1	regulates	PGI1
GCR1	regulates	PGI1
ABF1	regulates	YBR197C
RAP1	regulates	YBR197C
ABF1	regulates	KTR4
MSN2	regulates	MCM7
MCM1	regulates	MCM7
AFT1	regulates	FTH1
HSF1	regulates	FTH1
AFT2	regulates	FTH1
GLN3	regulates	DUR1_2
DAL81	regulates	DUR1_2
TEC1	regulates	YBR209W
CIN5	regulates	YBR209W
CIN5	regulates	ERV15
CUP9	regulates	ERV15
ABF1	regulates	NGR1
MET32	regulates	MET8
MET4	regulates	MET8
YRM1	regulates	YBP1
GCN4	regulates	PYC2
STE12	regulates	YBR220C
AFT1	regulates	PCS60
STE12	regulates	YBR225W
STE12	regulates	ROT2
ACE2	regulates	ROT2
ACE2	regulates	OM14
MSN2	regulates	OM14
ABF1	regulates	PBP2
AFT1	regulates	PRP5
STE12	regulates	PRP5
STE12	regulates	YBR238C
YAP1	regulates	YBR238C
STE12	regulates	ERT1
STE12	regulates	YBR241C
YAP1	regulates	YBR241C
CIN5	regulates	YBR241C
HAP3	regulates	GPX2
SKN7	regulates	GPX2
MSN4	regulates	GPX2
HAP4	regulates	GPX2
YAP1	regulates	GPX2
MSN2	regulates	GPX2
CRZ1	regulates	GPX2
GCN4	regulates	HIS7
CBF1	regulates	HIS7
ABF1	regulates	HIS7
BAS1	regulates	HIS7
GCN4	regulates	ARO4
CBF1	regulates	ARO4
SOK2	regulates	ARO4
STE12	regulates	SPO23
SOK2	regulates	SPO23
CST6	regulates	MRPS5
GCN4	regulates	TRS20
GCN4	regulates	MTC4
GCN4	regulates	RIB5
GCN4	regulates	POP4
STE12	regulates	SHM1
ABF1	regulates	YPT10
YOX1	regulates	TSC10
STE12	regulates	MRPL37
SOK2	regulates	SAF1
ABF1	regulates	MRPL27
SFP1	regulates	MRPL27
ABF1	regulates	SSH1
UME6	regulates	YBR284W
CBF1	regulates	ZSP1
ABF1	regulates	BSD2
MET32	regulates	VBA2
ABF1	regulates	VBA2
MET32	regulates	SUL1
YHP1	regulates	SUL1
STE12	regulates	SUL1
MET4	regulates	SUL1
RAP1	regulates	PCA1
MET32	regulates	PHO89
PHO4	regulates	PHO89
STE12	regulates	PHO89
ASH1	regulates	PHO89
MAC1	regulates	PHO89
RAP1	regulates	PHO89
YRM1	regulates	PHO89
STE12	regulates	MAL32
TEC1	regulates	PAU24
SWI5	regulates	VBA3
STE12	regulates	VBA3
RAP1	regulates	YCL068C
RAP1	regulates	HMLALPHA2
ARO80	regulates	HMLALPHA1
STB5	regulates	HMLALPHA1
ARO80	regulates	YCL065W
STE12	regulates	YCL065W
MSN4	regulates	YCL065W
PIP2	regulates	YCL065W
GAL4	regulates	YCL065W
PHO4	regulates	CHA1
STE12	regulates	CHA1
ABF1	regulates	CHA1
CHA4	regulates	CHA1
FKH1	regulates	VAC17
CHA4	regulates	VAC17
STE12	regulates	MRC1
HSF1	regulates	KRR1
FKH2	regulates	KRR1
UME6	regulates	PRD1
RPN4	regulates	PEX34
STE12	regulates	PEX34
RPN4	regulates	KAR4
RME1	regulates	KAR4
STE12	regulates	KAR4
MCM1	regulates	KAR4
REB1	regulates	SPB1
STE12	regulates	SPB1
ZAP1	regulates	SPB1
ABF1	regulates	SPB1
YOX1	regulates	SPB1
HSF1	regulates	APA1
SUM1	regulates	SPS22
SKO1	regulates	POF1
HAC1	regulates	PDI1
STE12	regulates	PDI1
RAP1	regulates	PDI1
PDR3	regulates	YCL041C
PHO4	regulates	YCL042W
PDR1	regulates	YCL042W
CBF1	regulates	YCL042W
SOK2	regulates	YCL042W
RAP1	regulates	YCL042W
FHL1	regulates	YCL042W
PDR3	regulates	GLK1
MSN4	regulates	GLK1
MSN2	regulates	GLK1
RAP1	regulates	GLK1
GCR1	regulates	GLK1
STE12	regulates	GID7
YRM1	regulates	ATG22
SOK2	regulates	RRP7
PHO2	regulates	HIS4
GCN4	regulates	HIS4
GLN3	regulates	HIS4
BAS1	regulates	HIS4
MSN2	regulates	HIS4
RAP1	regulates	HIS4
STE12	regulates	RNQ1
RAP1	regulates	RNQ1
TEC1	regulates	FUS1
STE12	regulates	FUS1
YAP1	regulates	HBN1
CAD1	regulates	FRM2
YAP1	regulates	FRM2
OAF1	regulates	AGP1
TUP1	regulates	AGP1
UME6	regulates	AGP1
ADR1	regulates	AGP1
STP1	regulates	AGP1
SWI4	regulates	AGP1
STP2	regulates	AGP1
DAL81	regulates	AGP1
ASH1	regulates	AGP1
MSN2	regulates	AGP1
RAP1	regulates	AGP1
PDR1	regulates	KCC4
STE12	regulates	KCC4
MSN2	regulates	KCC4
GCN4	regulates	LEU2
STE12	regulates	LEU2
LEU3	regulates	LEU2
RAP1	regulates	LEU2
YAP1	regulates	BUD3
STE12	regulates	ILV6
MSN2	regulates	STP22
ABF1	regulates	LDB16
INO4	regulates	PGS1
ABF1	regulates	MRPL32
RPN4	regulates	CIT2
UPC2	regulates	CIT2
MSN2	regulates	CIT2
CAT8	regulates	CIT2
RTG1	regulates	CIT2
STE12	regulates	YCR007C
STE12	regulates	SAT4
ADR1	regulates	ADY2
STE12	regulates	ADY2
CAT8	regulates	ADY2
RAP1	regulates	ADY2
RPN4	regulates	PGK1
MET32	regulates	PGK1
STE12	regulates	PGK1
MSN2	regulates	PGK1
MET4	regulates	PGK1
RAP1	regulates	PGK1
GCR1	regulates	PGK1
STE12	regulates	YCR015C
TEC1	regulates	CWH43
STE12	regulates	SRD1
MSN4	regulates	SRD1
YOX1	regulates	YCR018C_A
YAP7	regulates	YCR018C_A
STE12	regulates	MAK32
HSF1	regulates	HSP30
STE12	regulates	HSP30
SKN7	regulates	HSP30
MSN4	regulates	HSP30
YAP1	regulates	HSP30
SOK2	regulates	HSP30
MSN2	regulates	HSP30
MSN4	regulates	YCR022C
GCN4	regulates	YCR023C
RLM1	regulates	SLM5
YOX1	regulates	PMP1
SOK2	regulates	PMP1
RAP1	regulates	PMP1
HMS1	regulates	PMP1
MSN2	regulates	RHB1
YAP5	regulates	RPS14a
IFH1	regulates	RPS14a
SFP1	regulates	RPS14a
RAP1	regulates	RPS14a
YOX1	regulates	BPH1
INO4	regulates	SNT1
PHO4	regulates	PHO87
ZAP1	regulates	MATALPHA1
GZF3	regulates	MATALPHA1
TYE7	regulates	RRT12
GCN4	regulates	THR4
ABF1	regulates	THR4
YAP1	regulates	PWP2
YOX1	regulates	PWP2
GAL4	regulates	YIH1
TEC1	regulates	YCR061W
UME6	regulates	YCR061W
PDR1	regulates	YCR061W
STE12	regulates	YCR061W
HAP1	regulates	YCR061W
STE12	regulates	YCR064C
MSN2	regulates	BUD31
MBP1	regulates	HCM1
FLO8	regulates	HCM1
SWI4	regulates	HCM1
RAP1	regulates	HCM1
STE12	regulates	ATG15
MSN2	regulates	ATG15
RAP1	regulates	ATG15
MSN2	regulates	CPR4
RAP1	regulates	CPR4
RAP1	regulates	PAT1
YRM1	regulates	PAT1
RAP1	regulates	SRB8
RPN4	regulates	AHC2
ABF1	regulates	YCR085W
MSN2	regulates	CSM1
STE12	regulates	ABP1
TYE7	regulates	ABP1
TEC1	regulates	FIG2
STE12	regulates	FIG2
RPN4	regulates	CDC39
GCR2	regulates	OCA4
RTG3	regulates	HMRA2
YHP1	regulates	HMRA2
HAP2	regulates	HMRA2
RAP1	regulates	HMRA2
RAP1	regulates	HMRA1
GAL4	regulates	HMRA1
STE12	regulates	YCR097W_A
PHO2	regulates	GIT1
INO2	regulates	GIT1
PHO4	regulates	GIT1
ABF1	regulates	GIT1
SOK2	regulates	GIT1
MSN2	regulates	GIT1
RAP1	regulates	GIT1
INO4	regulates	GIT1
STE12	regulates	YCR102C
YAP1	regulates	YCR102C
MSN2	regulates	YCR102C
SKO1	regulates	YCR102C
HAL9	regulates	YCR102C
ROX1	regulates	YCR102C
RAP1	regulates	PAU3
TEC1	regulates	ADH7
PUT3	regulates	ADH7
YAP1	regulates	ADH7
YAP1	regulates	RDS1
GAL4	regulates	RDS1
TEC1	regulates	AAD3
RDS1	regulates	AAD3
PHO2	regulates	AAD3
AFT1	regulates	AAD3
SOK2	regulates	AAD3
PDR3	regulates	COS7
STE12	regulates	COS7
CRZ1	regulates	COS7
IXR1	regulates	MPH2
MIG3	regulates	SOR2
MGA1	regulates	SOR2
SOK2	regulates	SOR2
RLM1	regulates	SOR2
ROX1	regulates	SOR2
MOT3	regulates	HXT15
ROX1	regulates	HXT15
SOK2	regulates	THI13
YAP1	regulates	AAD4
SOK2	regulates	AAD4
YAP1	regulates	YDL241W
STE12	regulates	LRG1
STE12	regulates	ADY3
YRM1	regulates	ADY3
DAL81	regulates	GUD1
MSN2	regulates	MFG1
ABF1	regulates	SSB1
RAP1	regulates	SSB1
TYE7	regulates	SSB1
TUP1	regulates	YDL228C
MBP1	regulates	Ho
SWI5	regulates	Ho
SWI4	regulates	Ho
STP2	regulates	Ho
ASH1	regulates	Ho
ACE2	regulates	Ho
PHO2	regulates	GCS1
SWI5	regulates	HBT1
CAD1	regulates	HBT1
PDR1	regulates	HBT1
YAP1	regulates	HBT1
RAP1	regulates	CDC13
YAP1	regulates	YDL218W
GCN4	regulates	GDH2
GLN3	regulates	GDH2
GAT1	regulates	GDH2
MSN2	regulates	GDH2
TEC1	regulates	PRR2
YAP6	regulates	PRR2
PDR1	regulates	PRR2
STE12	regulates	PRR2
SOK2	regulates	PRR2
MSN2	regulates	PRR2
AFT1	regulates	NOP6
UGA3	regulates	UGA4
GLN3	regulates	UGA4
GAT1	regulates	UGA4
DAL81	regulates	UGA4
GZF3	regulates	UGA4
DAL80	regulates	UGA4
SOK2	regulates	UGA4
MSN2	regulates	UGA4
YOX1	regulates	CWC2
CIN5	regulates	NHP2
STE12	regulates	HEM3
MSN2	regulates	HEM3
MSN4	regulates	RTN2
CIN5	regulates	RTN2
GCN4	regulates	GGC1
STB5	regulates	GGC1
CBF1	regulates	GGC1
GCN4	regulates	ASF2
MSN2	regulates	SEC31
RAP1	regulates	SEC31
RAP1	regulates	ARF1
IFH1	regulates	RPL35a
SFP1	regulates	RPL35a
RAP1	regulates	RPL35a
CIN5	regulates	RPL35a
ABF1	regulates	UFD2
ABF1	regulates	RBS1
AFT1	regulates	PPH22
TUP1	regulates	VMA1
ARO80	regulates	RPL41a
STE12	regulates	RPL41a
IFH1	regulates	RPL41a
SFP1	regulates	RPL41a
LEU3	regulates	RPL41a
TEC1	regulates	YDL183C
STE12	regulates	YDL183C
YAP1	regulates	YDL183C
PHO4	regulates	INH1
MSN2	regulates	INH1
MSN4	regulates	YDL180W
YAP1	regulates	YDL180W
SWI5	regulates	PCL9
STE12	regulates	DLD2
ARG81	regulates	YDL176W
SWI5	regulates	DLD1
HAP1	regulates	DLD1
MSN2	regulates	DLD1
CAT8	regulates	DLD1
CIN5	regulates	DLD1
MSN2	regulates	PAR32
GCN4	regulates	GLT1
GLN3	regulates	GLT1
HAP2	regulates	GLT1
ABF1	regulates	GLT1
YAP1	regulates	GLT1
MSN2	regulates	GLT1
GCN4	regulates	UGA3
GLN3	regulates	UGA3
DAL81	regulates	UGA3
STE12	regulates	UGX2
YAP1	regulates	UGX2
MSN2	regulates	UGX2
YAP1	regulates	SFA1
YHP1	regulates	NRP1
YAP1	regulates	FAP7
STE12	regulates	YDL163W
SOK2	regulates	DHH1
SOK2	regulates	STE7
YHP1	regulates	CMR1
DAL82	regulates	CLB3
YRM1	regulates	CLB3
GCN4	regulates	MSH5
RPN4	regulates	NOP14
MSN2	regulates	NOP14
RPN4	regulates	RPN5
RPN4	regulates	YDL144C
HIR2	regulates	CCT4
REB1	regulates	RPO21
RAP1	regulates	RPO21
YRM1	regulates	RPO21
ABF1	regulates	RGT2
MSN2	regulates	ARF2
PHD1	regulates	RPL35b
SFP1	regulates	RPL35b
OTU1	regulates	RDI1
STE12	regulates	RDI1
RAP1	regulates	RPL41b
SFP1	regulates	SRF1
MSN2	regulates	CDC53
ABF1	regulates	STF1
IFH1	regulates	RPP1b
SFP1	regulates	RPP1b
MSN2	regulates	RPP1b
RAP1	regulates	RPP1b
STE12	regulates	YDL129W
RFX1	regulates	YDL129W
STE12	regulates	VCX1
RAP1	regulates	VCX1
TEC1	regulates	PCL2
SWI5	regulates	PCL2
SWI4	regulates	PCL2
STE12	regulates	PCL2
ACE2	regulates	PCL2
YOX1	regulates	PCL2
MSN2	regulates	CDC48
RAP1	regulates	CDC48
ABF1	regulates	HNT1
YAP1	regulates	YDL124W
YOX1	regulates	YDL124W
MSN2	regulates	YDL124W
YAP1	regulates	YDL121C
YAP7	regulates	YDL121C
TYE7	regulates	YDL121C
SWI5	regulates	YDL119C
SWI5	regulates	CYK3
SWI5	regulates	YDL114W
CAD1	regulates	TMA17
XBP1	regulates	TMA17
FKH2	regulates	TMA17
MBP1	regulates	DUN1
SWI6	regulates	DUN1
RPN4	regulates	RPN6
CST6	regulates	YDL096C
HSF1	regulates	UBX3
STE12	regulates	RAM1
STE12	regulates	ASM4
ABF1	regulates	NDE2
HAP2	regulates	SUB2
GCR1	regulates	SUB2
YAP5	regulates	RPS16b
CBF1	regulates	RPS16b
IFH1	regulates	RPS16b
SFP1	regulates	RPS16b
RAP1	regulates	RPS16b
FHL1	regulates	RPS16b
IFH1	regulates	RPL13a
SFP1	regulates	RPL13a
RAP1	regulates	RPL13a
ABF1	regulates	RPP1a
RAP1	regulates	RPP1a
THI2	regulates	THI3
OAF1	regulates	MDH3
SFP1	regulates	RXT3
IFH1	regulates	RPL31a
GCR2	regulates	RPL31a
RAP1	regulates	RPL31a
HMS1	regulates	RPL31a
CUP9	regulates	RPL31a
FHL1	regulates	YET3
STE12	regulates	YDL071C
ASH1	regulates	YDL071C
YAP1	regulates	YDL071C
ABF1	regulates	BDF2
HAP2	regulates	COX9
HAP4	regulates	COX9
GCN4	regulates	IDP1
LEU3	regulates	IDP1
ABF1	regulates	SYO1
YAP1	regulates	SYO1
PHD1	regulates	RPS29b
ABF1	regulates	RPS29b
IFH1	regulates	RPS29b
SFP1	regulates	RPS29b
RAP1	regulates	RPS29b
SWI5	regulates	TSR1
MET32	regulates	RAD59
MET28	regulates	RAD59
CBF1	regulates	RAD59
MET4	regulates	RAD59
MET31	regulates	RAD59
MBP1	regulates	PSA1
STE12	regulates	PSA1
SKN7	regulates	PSA1
ACE2	regulates	PSA1
SOK2	regulates	PSA1
MSN2	regulates	PSA1
RAP1	regulates	PSA1
GCN4	regulates	MCH1
MGA2	regulates	SLC1
CBF1	regulates	LHP1
TYE7	regulates	LHP1
TEC1	regulates	KNH1
FLO8	regulates	KNH1
STE12	regulates	KNH1
SKN7	regulates	KNH1
SOK2	regulates	KNH1
MSN2	regulates	KNH1
MET4	regulates	KNH1
TEC1	regulates	STP4
SWI4	regulates	STP4
YAP1	regulates	STP4
SOK2	regulates	STP4
MSN2	regulates	STP4
FLO8	regulates	SIT4
RAP1	regulates	SIT4
AFT1	regulates	MRP10
ASH1	regulates	PRM7
SOK2	regulates	PRM7
DAL82	regulates	PRM7
DAL82	regulates	YDL038C
TUP1	regulates	BSC1
MGA1	regulates	BSC1
SOK2	regulates	BSC1
SKO1	regulates	BSC1
AZF1	regulates	BSC1
RLM1	regulates	BSC1
RAP1	regulates	SLM3
RAP1	regulates	YDL032W
YRM1	regulates	MPS1
YRM1	regulates	YDL027C
GCN4	regulates	RTK1
SPT23	regulates	RTK1
YAP1	regulates	RTK1
MSN2	regulates	RTK1
STE12	regulates	DIA3
MSN2	regulates	DIA3
STE12	regulates	YDL023C
CBF1	regulates	YDL023C
RAP1	regulates	YDL023C
PHO4	regulates	GPD1
MSN2	regulates	GPD1
HOT1	regulates	GPD1
SKO1	regulates	GPD1
RAP1	regulates	GPD1
MSN1	regulates	GPD1
GCN4	regulates	GPM2
SOK2	regulates	GPM2
RAP1	regulates	GPM2
CIN5	regulates	GPM2
PDR3	regulates	RPN4
PDR1	regulates	RPN4
HSF1	regulates	RPN4
MSN4	regulates	RPN4
MSN2	regulates	RPN4
ABF1	regulates	CDC7
ABF1	regulates	YDL012C
MSN2	regulates	GRX6
REB1	regulates	RPT2
ABF1	regulates	MED2
MBP1	regulates	ATP16
PHO4	regulates	ATP16
HAP4	regulates	ATP16
CIN5	regulates	ATP16
MBP1	regulates	MCD1
SWI4	regulates	MCD1
GCR2	regulates	RMD1
CBF1	regulates	NTH1
SOK2	regulates	NTH1
YAP1	regulates	RCR2
YRM1	regulates	SOK1
PHO4	regulates	TRP1
STE12	regulates	GAL3
CIN5	regulates	GAL3
GAL4	regulates	GAL3
ACE2	regulates	YDR010C
YAP1	regulates	YDR010C
MSN2	regulates	YDR010C
PDR3	regulates	SNQ2
CAD1	regulates	SNQ2
GCN4	regulates	SNQ2
PDR1	regulates	SNQ2
STE12	regulates	SNQ2
MSN4	regulates	SNQ2
ACE2	regulates	SNQ2
YAP1	regulates	SNQ2
YOX1	regulates	SNQ2
MSN2	regulates	SNQ2
SFP1	regulates	RPL4b
RAP1	regulates	RPL4b
PDR1	regulates	PSF1
YAP1	regulates	PSF1
BAS1	regulates	YDR018C
BAS1	regulates	GCV1
BAS1	regulates	DAS2
RAP1	regulates	FAL1
STE12	regulates	ATG31
PHO2	regulates	SES1
CBF1	regulates	SES1
SFP1	regulates	RPS11a
RPN4	regulates	REG1
REB1	regulates	YDR029W
ABF1	regulates	YDR029W
YAP1	regulates	PST2
RAP1	regulates	PST2
STE12	regulates	MRH1
MSN2	regulates	MRH1
MCM1	regulates	MRH1
RAP1	regulates	MRH1
TEC1	regulates	LYS14
GCN4	regulates	LYS14
STE12	regulates	LYS14
GCR2	regulates	LYS14
STE12	regulates	YDR034C_A
ABF1	regulates	YDR034C_A
MSN2	regulates	YDR034C_A
CAD1	regulates	YDR034W_B
GCN4	regulates	YDR034W_B
MSN2	regulates	YDR034W_B
UME6	regulates	ARO3
GCN4	regulates	ARO3
ABF1	regulates	ARO3
STE12	regulates	EHD3
STE12	regulates	KRS1
YRM1	regulates	ENA5
CST6	regulates	ENA2
SFP1	regulates	ENA2
TEC1	regulates	ENA1
NRG1	regulates	ENA1
GLN3	regulates	ENA1
GAT1	regulates	ENA1
MGA1	regulates	ENA1
STE12	regulates	ENA1
YAP1	regulates	ENA1
MSN2	regulates	ENA1
CRZ1	regulates	ENA1
SKO1	regulates	ENA1
TEC1	regulates	RSM10
TUP1	regulates	RSM10
HAP2	regulates	RSM10
MGA1	regulates	RSM10
SUM1	regulates	YDR042C
STE12	regulates	YDR042C
YAP1	regulates	YDR042C
MSN2	regulates	YDR042C
RAP1	regulates	YDR042C
CIN5	regulates	YDR042C
TEC1	regulates	NRG1
TUP1	regulates	NRG1
STE12	regulates	NRG1
SKN7	regulates	NRG1
CBF1	regulates	NRG1
SOK2	regulates	NRG1
MSN2	regulates	NRG1
SKO1	regulates	NRG1
CIN5	regulates	NRG1
STE12	regulates	HEM13
MOT3	regulates	HEM13
RAP1	regulates	HEM13
ROX1	regulates	HEM13
STP1	regulates	BAP3
ABF1	regulates	BAP3
MSN2	regulates	BAP3
RAP1	regulates	BAP3
STP1	regulates	HEM12
MSN2	regulates	HEM12
STE12	regulates	VMS1
RAP1	regulates	TPI1
GCR1	regulates	TPI1
STE12	regulates	CDC34
ASH1	regulates	CDC34
MSN2	regulates	CDC34
PDR3	regulates	PST1
SWI5	regulates	PST1
UME6	regulates	PST1
FLO8	regulates	PST1
STE12	regulates	PST1
CBF1	regulates	PST1
ASH1	regulates	PST1
ACE2	regulates	PST1
YAP1	regulates	PST1
MET4	regulates	PST1
FHL1	regulates	TGL2
YHP1	regulates	MAK21
RAP1	regulates	LCB2
ZAP1	regulates	AIM7
CIN5	regulates	AIM7
CUP9	regulates	AIM7
IFH1	regulates	RPS13
SFP1	regulates	RPS13
YAP1	regulates	RPS13
RAP1	regulates	RPS13
GCR1	regulates	RPS13
STE12	regulates	RRG1
CST6	regulates	OCA6
DAL82	regulates	DOS2
MSN2	regulates	DOA4
ABF1	regulates	FMP16
OAF1	regulates	IPT1
PDR3	regulates	IPT1
TUP1	regulates	IPT1
PDR1	regulates	IPT1
CBF1	regulates	IPT1
ABF1	regulates	IPT1
SOK2	regulates	IPT1
PIP2	regulates	IPT1
STE12	regulates	SNF11
SOK2	regulates	SNF11
PDR3	regulates	TPS2
MSN4	regulates	TPS2
SOK2	regulates	TPS2
ARO80	regulates	PPH3
ABF1	regulates	PPH3
YRM1	regulates	PPH3
GCN4	regulates	RAD55
PDR1	regulates	RAD55
RTG3	regulates	SED1
TEC1	regulates	SED1
NRG1	regulates	SED1
ADR1	regulates	SED1
SWI4	regulates	SED1
STE12	regulates	SED1
SKN7	regulates	SED1
ZAP1	regulates	SED1
YAP1	regulates	SED1
YOX1	regulates	SED1
SOK2	regulates	SED1
MSN2	regulates	SED1
MOT3	regulates	SED1
SKO1	regulates	SED1
RAP1	regulates	SED1
CIN5	regulates	SED1
RLM1	regulates	SED1
RDS2	regulates	SED1
CUP9	regulates	SED1
GCN4	regulates	TVP23
NDT80	regulates	TVP23
ARG81	regulates	TVP23
STE12	regulates	AFR1
MSN4	regulates	AFR1
RLM1	regulates	AFR1
IXR1	regulates	SSS1
STE12	regulates	SLU7
YAP1	regulates	YDR089W
MSN2	regulates	YDR089W
GLN3	regulates	YDR090C
RAP1	regulates	YDR094W
YRM1	regulates	YDR094W
RAP1	regulates	YDR095C
MSN2	regulates	GIS1
RDS2	regulates	GIS1
SOK2	regulates	GRX3
RAP1	regulates	BMH2
REB1	regulates	TVP15
MSN4	regulates	YDR102C
MSN2	regulates	YDR102C
YRM1	regulates	YDR102C
STP2	regulates	STE5
MSN4	regulates	STE5
MSN2	regulates	STE5
STE12	regulates	ARP10
SWI5	regulates	FOB1
ADR1	regulates	ALT2
MSN2	regulates	ALT2
CBF1	regulates	YDR115W
SPT23	regulates	KIN1
SOK2	regulates	KIN1
INO4	regulates	INO2
STE12	regulates	YDR124W
RPN4	regulates	ARO1
GCN4	regulates	ARO1
HSF1	regulates	ARO1
MSN2	regulates	ARO1
ABF1	regulates	FIN1
TEC1	regulates	YDR132C
STE12	regulates	YDR132C
YAP1	regulates	YDR132C
MSN2	regulates	YDR132C
RIM101	regulates	YDR133C
RAP1	regulates	YDR133C
TUP1	regulates	YDR134C
SWI4	regulates	YDR134C
PDR1	regulates	YDR134C
SOK2	regulates	YDR134C
YAP1	regulates	YCF1
RAP1	regulates	YCF1
YAP1	regulates	VPS61
MSN4	regulates	MKC7
SWI6	regulates	MKC7
PHO2	regulates	TAF12
STE12	regulates	TAF12
STE12	regulates	SWI5
FKH1	regulates	SWI5
SFP1	regulates	SWI5
MCM1	regulates	SWI5
FKH2	regulates	SWI5
RAP1	regulates	SWI5
INO2	regulates	EKI1
INO4	regulates	EKI1
HAP4	regulates	KGD2
CBF1	regulates	YDR149C
SFP1	regulates	CTH1
SFP1	regulates	GIR2
RPH1	regulates	YDR154C
HSF1	regulates	YDR154C
HSF1	regulates	CPR1
SKN7	regulates	CPR1
ABF1	regulates	CPR1
MSN2	regulates	CPR1
RAP1	regulates	CPR1
ROX1	regulates	CPR1
ABF1	regulates	RPA14
ACE2	regulates	RPA14
MSN2	regulates	RPA14
ABF1	regulates	YDR157W
REB1	regulates	HOM2
HSF1	regulates	HOM2
STB5	regulates	HOM2
ACE2	regulates	HOM2
TYE7	regulates	SSY1
YAP5	regulates	CDC37
TEC1	regulates	STB3
INO2	regulates	STB3
RTG3	regulates	HSP42
TEC1	regulates	HSP42
HSF1	regulates	HSP42
MSN2	regulates	HSP42
ABF1	regulates	SUP35
SIP4	regulates	HMO1
ABF1	regulates	HMO1
THI2	regulates	CSN9
STE12	regulates	CSN9
SFP1	regulates	CSN9
YAP1	regulates	CSN9
GCR2	regulates	CSN9
HMS1	regulates	CSN9
SFP1	regulates	YDR179W_A
ROX1	regulates	YDR179W_A
TEC1	regulates	SCC2
YAP1	regulates	SAS4
GLN3	regulates	ATC1
TEC1	regulates	YDR186C
RFX1	regulates	YDR186C
RAP1	regulates	YDR186C
RAP1	regulates	YDR187C
MCM1	regulates	RVB1
YHP1	regulates	HST4
YOX1	regulates	HST4
HAP4	regulates	NUP42
ABF1	regulates	MSS116
RAP1	regulates	MSS116
OAF1	regulates	UME6
LEU3	regulates	UME6
MSN2	regulates	UME6
SPT23	regulates	YDR209C
TEC1	regulates	YDR210W
HAP2	regulates	YDR210W
MSN2	regulates	YDR210W
TEC1	regulates	GCD6
STE12	regulates	GCD6
ABF1	regulates	TCP1
STE12	regulates	UPC2
DAL82	regulates	UPC2
GCN4	regulates	AHA1
HSF1	regulates	AHA1
STE12	regulates	AHA1
SPT23	regulates	AHA1
TUP1	regulates	YDR215C
STE12	regulates	ADR1
MSN4	regulates	ADR1
MSN2	regulates	ADR1
FHL1	regulates	ADR1
STB5	regulates	MFB1
SWI4	regulates	YDR222W
MET32	regulates	CRF1
CIN5	regulates	CRF1
SWI4	regulates	HTB1
HIR2	regulates	HTB1
HIR1	regulates	HTA1
SWI4	regulates	HTA1
SWI6	regulates	HTA1
MSN2	regulates	COX20
FHL1	regulates	COX20
HAP3	regulates	HEM1
HAP2	regulates	HEM1
STB5	regulates	HEM1
MSN2	regulates	HEM1
ABF1	regulates	RTN1
RAP1	regulates	RTN1
STE12	regulates	SNU56
STE12	regulates	BUD26
STE12	regulates	AMD2
OAF1	regulates	PEX5
GCN4	regulates	PEX5
ARG81	regulates	PEX5
PIP2	regulates	PEX5
MSN4	regulates	MNN10
ABF1	regulates	MNN10
GCN4	regulates	VHS1
MSN2	regulates	VHS1
TEC1	regulates	YDR249C
STE12	regulates	YDR249C
MSN2	regulates	YDR249C
TEC1	regulates	PAM1
MSN2	regulates	PAM1
CBF1	regulates	MET32
MCM1	regulates	MET32
MET4	regulates	MET32
OAF1	regulates	CTA1
ADR1	regulates	CTA1
ABF1	regulates	CTA1
YAP1	regulates	CTA1
MSN2	regulates	CTA1
PIP2	regulates	CTA1
TUP1	regulates	HSP78
GCN4	regulates	HSP78
PDR1	regulates	HSP78
HSF1	regulates	HSP78
MSN4	regulates	HSP78
YAP1	regulates	HSP78
SOK2	regulates	HSP78
MSN2	regulates	HSP78
TUP1	regulates	YAP6
PDR1	regulates	YAP6
CBF1	regulates	YAP6
MSN2	regulates	YAP6
CIN5	regulates	YAP6
RAP1	regulates	SWM1
TEC1	regulates	EXG2
YAP6	regulates	YDR262W
MBP1	regulates	DIN7
SWI6	regulates	DIN7
AFT1	regulates	AKR1
ABF1	regulates	PEX10
ABF1	regulates	HEL2
RPN4	regulates	CCC2
AFT1	regulates	CCC2
AFT2	regulates	CCC2
TEC1	regulates	YDR274C
HSF1	regulates	BSC2
RAP1	regulates	BSC2
MSN2	regulates	PMP3
RAP1	regulates	PMP3
STE12	regulates	MTH1
STE12	regulates	YDR278C
RTG3	regulates	RNH202
RIM101	regulates	RNH202
STE12	regulates	RNH202
ABF1	regulates	RNH202
SUM1	regulates	PHM6
PHO4	regulates	PHM6
RAP1	regulates	PHM6
STE12	regulates	YDR282C
SFP1	regulates	YDR282C
ABF1	regulates	GCN2
ABF1	regulates	DPP1
INO4	regulates	DPP1
YAP5	regulates	INM2
MSN2	regulates	SSD1
RAP1	regulates	SSD1
STE12	regulates	DPL1
MCM1	regulates	DPL1
SWI4	regulates	MHR1
ABF1	regulates	MHR1
PDR3	regulates	SUR2
PHO4	regulates	SUR2
PDR1	regulates	SUR2
YAP1	regulates	SUR2
SOK2	regulates	SUR2
HAP4	regulates	ATP5
RAP1	regulates	PRO1
STE12	regulates	CFT1
RAP1	regulates	CFT1
ABF1	regulates	CPR5
TEC1	regulates	GIC2
SWI4	regulates	GIC2
SKN7	regulates	GIC2
XBP1	regulates	GIC2
PHD1	regulates	GIC2
ASH1	regulates	GIC2
SOK2	regulates	GIC2
RAP1	regulates	GIC2
RLM1	regulates	GIC2
FHL1	regulates	GIC2
STE12	regulates	SUM1
ABF1	regulates	SUM1
ABF1	regulates	TFB1
ABF1	regulates	SSF2
RAP1	regulates	SSF2
HSF1	regulates	PIB1
STE12	regulates	OMS1
TEC1	regulates	HIM1
STE12	regulates	HIM1
BAS1	regulates	YFT2
ABF1	regulates	ASP1
CIN5	regulates	TIM11
FKH1	regulates	UTP4
ABF1	regulates	PEX3
ABF1	regulates	UBX5
ACA1	regulates	IRC3
YOX1	regulates	IRC3
RPN4	regulates	RQC1
CIN5	regulates	YDR338C
ABF1	regulates	FCF1
MSN2	regulates	FCF1
ABF1	regulates	YDR340W
GCN4	regulates	YDR341C
TEC1	regulates	HXT7
TUP1	regulates	HXT7
PHO4	regulates	HXT7
PDR1	regulates	HXT7
SOK2	regulates	HXT7
CRZ1	regulates	HXT7
TEC1	regulates	HXT6
TUP1	regulates	HXT6
NRG1	regulates	HXT6
PHO4	regulates	HXT6
ASH1	regulates	HXT6
SOK2	regulates	HXT6
MSN2	regulates	HXT6
INO4	regulates	HXT6
OAF1	regulates	YDR344C
STE12	regulates	YDR344C
PDR3	regulates	HXT3
INO2	regulates	HXT3
SWI5	regulates	HXT3
PDR1	regulates	HXT3
RGT1	regulates	HXT3
SOK2	regulates	HXT3
YAP1	regulates	TRR1
GCN4	regulates	TRP4
MSN4	regulates	TRP4
YAP1	regulates	TRP4
MSN2	regulates	TRP4
YAP1	regulates	BCP1
STE12	regulates	SEM1
TEC1	regulates	ESF1
STE12	regulates	ESF1
ABF1	regulates	ESF1
MSN2	regulates	ESF1
YRM1	regulates	ESF1
ABF1	regulates	YDR366C
CBF1	regulates	YPR1
SKO1	regulates	YPR1
RPN4	regulates	DXO1
CST6	regulates	VPS74
RFX1	regulates	VPS74
CST6	regulates	FRQ1
ECM22	regulates	FRQ1
ARO80	regulates	ATP17
HAP4	regulates	ATP17
ARO80	regulates	LSM6
TEC1	regulates	RGA2
STE12	regulates	RGA2
ARO80	regulates	ARO10
STE12	regulates	ARO10
MSN2	regulates	ARO10
YAP1	regulates	RPP2b
RAP1	regulates	RPP2b
ADR1	regulates	ATO3
STE12	regulates	ATO3
ABF1	regulates	ATO3
SOK2	regulates	ATO3
CAT8	regulates	ATO3
SOK2	regulates	EFT2
FHL1	regulates	MUS81
RAP1	regulates	RVS167
SOK2	regulates	SAC7
RAP1	regulates	YDR391C
RPN4	regulates	RPT3
SWI5	regulates	NCB2
SWI5	regulates	UTP5
YAP1	regulates	HPT1
YAP5	regulates	DIT1
ABF1	regulates	RPB7
PDR3	regulates	PDR15
PDR1	regulates	PDR15
MSN4	regulates	PDR15
MSN2	regulates	PDR15
YRM1	regulates	PDR15
ABF1	regulates	ADE8
BAS1	regulates	ADE8
RAP1	regulates	ADE8
RAP1	regulates	SIZ1
RFX1	regulates	STE14
PHO4	regulates	DFM1
ABF1	regulates	DFM1
RAP1	regulates	YDR417C
IFH1	regulates	RPL12b
SFP1	regulates	RPL12b
RAP1	regulates	RPL12b
GCR1	regulates	RPL12b
FHL1	regulates	RPL12b
STE12	regulates	RAD30
MGA1	regulates	SIP1
ABF1	regulates	SIP1
RPN4	regulates	RPN9
ABF1	regulates	TIF35
MSN2	regulates	CYM1
ABF1	regulates	GPI17
YRM1	regulates	GPI19
THI2	regulates	THI74
INO2	regulates	THI74
YAP1	regulates	THI74
TUP1	regulates	APT2
MIG1	regulates	APT2
ABF1	regulates	APT2
MSN2	regulates	APT2
RAP1	regulates	APT2
STE12	regulates	YDR442W
IXR1	regulates	YDR442W
ABF1	regulates	YDR442W
CUP9	regulates	YDR442W
STE12	regulates	YDR445C
TEC1	regulates	ECM11
RAP1	regulates	RPS17b
TEC1	regulates	ADA2
STE12	regulates	ADA2
IFH1	regulates	ADA2
FHL1	regulates	ADA2
TUP1	regulates	UTP6
RAP1	regulates	RPS18a
TEC1	regulates	YHP1
SWI4	regulates	YHP1
STE12	regulates	YHP1
ASH1	regulates	YHP1
SOK2	regulates	YHP1
RAP1	regulates	YHP1
ASH1	regulates	PPN1
SKN7	regulates	TSA2
MSN4	regulates	TSA2
YAP1	regulates	TSA2
MSN2	regulates	TSA2
MSN4	regulates	YDR455C
MSN2	regulates	YDR455C
ABF1	regulates	NHX1
STE12	regulates	TOM1
MSN4	regulates	TOM1
MSN2	regulates	TOM1
TEC1	regulates	MFA1
STE12	regulates	MFA1
MCM1	regulates	MFA1
ABF1	regulates	STP1
ABF1	regulates	SPP41
AFT1	regulates	RMT2
PDR1	regulates	UGO1
STE12	regulates	UGO1
SFP1	regulates	UGO1
IFH1	regulates	RPL27b
SFP1	regulates	RPL27b
RAP1	regulates	RPL27b
HMS1	regulates	RPL27b
GCR1	regulates	RPL27b
FHL1	regulates	RPL27b
STE12	regulates	TRS31
SFP1	regulates	PRP3
MSN2	regulates	JIP4
FHL1	regulates	JIP4
ABF1	regulates	YDR476C
GCN4	regulates	PHO8
PHO4	regulates	PHO8
ABF1	regulates	PHO8
MSN2	regulates	PHO8
PHO4	regulates	KRE2
GCN4	regulates	VPS60
ABF1	regulates	VPS60
ABF1	regulates	RIB3
YAP1	regulates	RIB3
RAP1	regulates	RIB3
RAP1	regulates	PAC11
FHL1	regulates	PAC11
RAP1	regulates	SLD5
MGA2	regulates	IZH1
MSN4	regulates	IZH1
MSN2	regulates	IZH1
GAL4	regulates	MZM1
YAP1	regulates	PUF6
INO2	regulates	ITR1
OPI1	regulates	ITR1
INO4	regulates	ITR1
STE12	regulates	LCD1
FKH1	regulates	RPL37b
IFH1	regulates	RPL37b
YOX1	regulates	RPL37b
RAP1	regulates	RPL37b
MBP1	regulates	PLM2
SWI4	regulates	PLM2
SWI6	regulates	PLM2
YAP1	regulates	PLM2
MET32	regulates	SAM2
CBF1	regulates	SAM2
MET31	regulates	SAM2
ABF1	regulates	PSP1
TEC1	regulates	GNP1
GCN4	regulates	GNP1
FLO8	regulates	GNP1
SOK2	regulates	GNP1
MCM1	regulates	YDR509W
RTG3	regulates	SMT3
GCN4	regulates	SMT3
SOK2	regulates	SMT3
GCR2	regulates	SMT3
CIN5	regulates	SMT3
MSN2	regulates	EMI1
YAP1	regulates	GRX2
MSN2	regulates	GRX2
PDR1	regulates	EMI2
SOK2	regulates	EMI2
MSN2	regulates	EMI2
FHL1	regulates	EMI2
ABF1	regulates	GRH1
HAC1	regulates	EUG1
TEC1	regulates	SPS2
SUM1	regulates	SPS2
HMS1	regulates	SPS2
SUM1	regulates	SPS1
STE12	regulates	SPS1
TUP1	regulates	API2
MGA1	regulates	API2
ABF1	regulates	API2
RAP1	regulates	API2
SWI4	regulates	SNA2
STB5	regulates	SNA2
SKN7	regulates	SNA2
PHD1	regulates	SNA2
ABF1	regulates	SNA2
ACE2	regulates	SNA2
SOK2	regulates	SNA2
MSN2	regulates	SNA2
TEC1	regulates	HLR1
HAP4	regulates	QCR7
STE12	regulates	APA2
GCN4	regulates	HSP31
YAP1	regulates	HSP31
MSN2	regulates	HSP31
CIN5	regulates	HSP31
AFT2	regulates	FIT1
STE12	regulates	YDR535C
ADR1	regulates	STL1
MSN2	regulates	STL1
HOT1	regulates	STL1
CIN5	regulates	STL1
YRM1	regulates	STL1
STE12	regulates	YDR537C
RAP1	regulates	YDR541C
ZAP1	regulates	PAU10
RAP1	regulates	PAU10
SWI5	regulates	YDR543C
MSN4	regulates	YDR544C
ABF1	regulates	YDR544C
MET32	regulates	YRF1_1
YOX1	regulates	YRF1_1
SWI4	regulates	YEL075C
MSN4	regulates	YEL073C
YOX1	regulates	YEL073C
RAP1	regulates	YEL073C
INO4	regulates	YEL073C
STE12	regulates	RMD6
YAP1	regulates	RMD6
RAP1	regulates	RMD6
RTG3	regulates	DLD3
SOK2	regulates	DLD3
MSN2	regulates	DLD3
RAP1	regulates	DLD3
MIG1	regulates	DSF1
MIG2	regulates	DSF1
STE12	regulates	DSF1
PUT3	regulates	DSF1
ROX1	regulates	DSF1
MIG1	regulates	HXT13
MIG2	regulates	HXT13
STE12	regulates	HXT13
SOK2	regulates	HPA3
AFT1	regulates	SIT1
YOX1	regulates	SIT1
SOK2	regulates	SIT1
GCN4	regulates	CAN1
DAL80	regulates	CAN1
TEC1	regulates	NPR2
STE12	regulates	NPR2
HCM1	regulates	CIN8
ADR1	regulates	PRB1
AFT1	regulates	PRB1
ZAP1	regulates	PRB1
MSN2	regulates	PRB1
RDS2	regulates	PRB1
AFT2	regulates	PRB1
STE12	regulates	SOM1
SOK2	regulates	SOM1
CIN5	regulates	SOM1
CIN5	regulates	YEL057C
IXR1	regulates	HAT2
RAP1	regulates	HAT2
IFH1	regulates	RPL12a
SFP1	regulates	RPL12a
RAP1	regulates	RPL12a
FHL1	regulates	RPL12a
YAP1	regulates	MAK10
MSN4	regulates	AFG1
YAP1	regulates	AFG1
STE12	regulates	PAU2
STE12	regulates	TCA17
YAP1	regulates	FRD1
STP1	regulates	GLY1
GCN4	regulates	GLY1
PDR1	regulates	GLY1
CBF1	regulates	GLY1
BAS1	regulates	GLY1
YAP1	regulates	GLY1
SOK2	regulates	GLY1
MSN2	regulates	GLY1
MCM1	regulates	GLY1
MET4	regulates	GLY1
RAP1	regulates	GLY1
CIN5	regulates	GLY1
TUP1	regulates	YEL045C
HSF1	regulates	YEL045C
STE12	regulates	YEL045C
CBF1	regulates	YEL045C
YAP1	regulates	YEL045C
RAP1	regulates	YEL045C
STE12	regulates	IES6
SOK2	regulates	IES6
STE12	regulates	YEL043W
CBF1	regulates	YEL043W
RAP1	regulates	YEL043W
BAS1	regulates	GDA1
STE12	regulates	YEF1
STB5	regulates	YEF1
SOK2	regulates	YEF1
TEC1	regulates	UTR2
SWI6	regulates	UTR2
YAP1	regulates	UTR2
SOK2	regulates	UTR2
RAP1	regulates	UTR2
RLM1	regulates	UTR2
ROX1	regulates	UTR2
HAP1	regulates	CYC7
CIN5	regulates	CYC7
ROX1	regulates	CYC7
STB5	regulates	UTR4
PHD1	regulates	UTR4
RPN4	regulates	RAD23
XBP1	regulates	RAD23
ABF1	regulates	ANP1
ADR1	regulates	UTR5
STE12	regulates	UTR5
SOK2	regulates	UTR5
ABF1	regulates	HYP2
HAP1	regulates	HYP2
RAP1	regulates	HYP2
STE12	regulates	MTC7
STE12	regulates	MCM3
MSN2	regulates	MCM3
STE12	regulates	ECM10
STE12	regulates	YEL025C
STE12	regulates	RIP1
CBF1	regulates	RIP1
HAP1	regulates	RIP1
RAP1	regulates	YEL023C
RPN4	regulates	GEA2
YRM1	regulates	GEA2
TEC1	regulates	URA3
PHO4	regulates	URA3
STE12	regulates	URA3
SOK2	regulates	URA3
RAP1	regulates	URA3
XBP1	regulates	PMP2
SOK2	regulates	PMP2
MSN2	regulates	PMP2
RAP1	regulates	PMP2
ABF1	regulates	GTT3
MSN2	regulates	GTT3
RAP1	regulates	GTT3
AFT1	regulates	UBC8
STE12	regulates	UBC8
ASH1	regulates	UBC8
SOK2	regulates	UBC8
MSN2	regulates	UBC8
AFT2	regulates	UBC8
OAF1	regulates	GLC3
SOK2	regulates	GLC3
MSN2	regulates	GLC3
PIP2	regulates	GLC3
PDR1	regulates	YEL010W
STP1	regulates	GCN4
GLN3	regulates	GCN4
HAP4	regulates	GCN4
RAP1	regulates	YEL008W
TEC1	regulates	MIT1
STE12	regulates	MIT1
ACE2	regulates	MIT1
MSN2	regulates	MIT1
RAP1	regulates	MIT1
ACE2	regulates	YEA6
ABF1	regulates	VAB2
RAP1	regulates	IRC22
GCN4	regulates	MNN1
SWI4	regulates	MNN1
SWI6	regulates	MNN1
SOK2	regulates	MNN1
MSN2	regulates	MNN1
HAL9	regulates	MNN1
ABF1	regulates	PMI40
ASH1	regulates	FMP52
ABF1	regulates	NUG1
YOX1	regulates	NUG1
ABF1	regulates	TMA20
SKN7	regulates	TIR1
IXR1	regulates	TIR1
PHD1	regulates	TIR1
SOK2	regulates	TIR1
RAP1	regulates	TIR1
YRM1	regulates	TIR1
RPN4	regulates	PRE1
MSN2	regulates	PRP22
OAF1	regulates	FAA2
ADR1	regulates	FAA2
PIP2	regulates	FAA2
SOK2	regulates	AFG3
RAP1	regulates	ISC1
CIN5	regulates	SBH2
SOK2	regulates	GPA2
RPN4	regulates	RPN3
MSN4	regulates	RPN3
REB1	regulates	GCD11
ARG80	regulates	GCD11
INO4	regulates	CHO1
STE12	regulates	MIG3
RGT1	regulates	MIG3
RAP1	regulates	MIG3
TOS8	regulates	SMB1
RAP1	regulates	FIR1
STE12	regulates	ZRG8
SOK2	regulates	ZRG8
CIN5	regulates	ZRG8
STE12	regulates	YER034W
HSF1	regulates	EDC2
ABF1	regulates	EDC2
SOK2	regulates	EDC2
RAP1	regulates	EDC2
HSF1	regulates	ARB1
PHO4	regulates	PHM8
HSF1	regulates	PHM8
STE12	regulates	PHM8
MSN4	regulates	PHM8
SOK2	regulates	PHM8
MSN2	regulates	PHM8
GCN4	regulates	YER039C_A
GCN4	regulates	GLN3
ABF1	regulates	YEN1
INO2	regulates	SAH1
RPN4	regulates	ERG28
CBF1	regulates	ERG28
RFX1	regulates	ERG28
ECM22	regulates	ERG28
YAP1	regulates	ERG28
SOK2	regulates	ERG28
MSN2	regulates	ERG28
UME6	regulates	MEI4
MSN4	regulates	MEI4
MSN2	regulates	MEI4
MGA1	regulates	ACA1
STE12	regulates	SPO73
FHL1	regulates	SPO73
CIN5	regulates	CAJ1
STE12	regulates	ISD11
GCN4	regulates	HOM3
CBF1	regulates	PIC2
HAP1	regulates	PIC2
SOK2	regulates	PIC2
MSN2	regulates	PIC2
TUP1	regulates	HIS1
GCN4	regulates	HIS1
PHO4	regulates	HIS1
CBF1	regulates	HIS1
SOK2	regulates	HIS1
MSN2	regulates	HIS1
TUP1	regulates	FCY2
MSN2	regulates	FCY2
RAP1	regulates	FCY2
IFH1	regulates	RPL34a
SFP1	regulates	RPL34a
RAP1	regulates	RPL34a
CBF1	regulates	HMF1
RAP1	regulates	HMF1
YRM1	regulates	FCY22
BAS1	regulates	CEM1
YAP1	regulates	CEM1
SOK2	regulates	HOR2
MSN2	regulates	HOR2
HOT1	regulates	HOR2
RAP1	regulates	HOR2
CBF1	regulates	THO1
RAP1	regulates	THO1
TEC1	regulates	VHR2
STE12	regulates	VHR2
CBF1	regulates	VHR2
RAP1	regulates	VHR2
ADR1	regulates	ICL1
STE12	regulates	ICL1
ZAP1	regulates	ICL1
CAT8	regulates	ICL1
SOK2	regulates	RRT13
MSN4	regulates	YER066C_A
MSN2	regulates	YER066C_A
YAP1	regulates	RGI1
MSN2	regulates	RGI1
GCN4	regulates	ARG5_6
LEU3	regulates	ARG5_6
YAP1	regulates	ARG5_6
ARG81	regulates	ARG5_6
SOK2	regulates	ARG5_6
ARG80	regulates	ARG5_6
MBP1	regulates	RNR1
SWI4	regulates	RNR1
IXR1	regulates	RNR1
ECM22	regulates	RNR1
MCM1	regulates	RNR1
PHO4	regulates	VTC1
ADR1	regulates	ALD5
GCN4	regulates	ALD5
PHO4	regulates	ALD5
STE12	regulates	ALD5
ABF1	regulates	ALD5
YAP1	regulates	ALD5
SOK2	regulates	ALD5
MSN2	regulates	ALD5
RAP1	regulates	ALD5
CIN5	regulates	ALD5
GCN4	regulates	RPS24a
CBF1	regulates	RPS24a
IFH1	regulates	RPS24a
SFP1	regulates	RPS24a
RAP1	regulates	RPS24a
TEC1	regulates	PTP3
STE12	regulates	PTP3
SKO1	regulates	PTP3
ACE2	regulates	YER077C
ACE2	regulates	ICP55
YAP1	regulates	ICP55
SWI5	regulates	YER079W
STE12	regulates	YER079W
SKN7	regulates	YER079W
ACE2	regulates	YER079W
YAP1	regulates	YER079W
MSN2	regulates	YER079W
AFT2	regulates	YER079W
ACE2	regulates	AIM9
STE12	regulates	SER3
IXR1	regulates	SER3
ACE2	regulates	SER3
SWI6	regulates	SER3
RAP1	regulates	SER3
GCN4	regulates	YER085C
GCN4	regulates	ILV1
STE12	regulates	AIM10
ACE2	regulates	SBH1
ABF1	regulates	DOT6
SOK2	regulates	DOT6
MSN2	regulates	DOT6
GCN4	regulates	PTC2
STE12	regulates	PTC2
RAP1	regulates	PTC2
FHL1	regulates	PTC2
GCN4	regulates	TRP2
MET32	regulates	MET6
STE12	regulates	MET6
SKN7	regulates	MET6
CBF1	regulates	MET6
ABF1	regulates	MET6
BAS1	regulates	MET6
YAP1	regulates	MET6
MSN2	regulates	MET6
MET4	regulates	MET6
RAP1	regulates	MET6
MET31	regulates	MET6
ABF1	regulates	YER091C_A
BAS1	regulates	IES5
MET31	regulates	IES5
MSN2	regulates	AIM11
RPN4	regulates	PUP3
MBP1	regulates	PUP3
SWI6	regulates	PUP3
SOK2	regulates	PUP3
MSN2	regulates	PUP3
MBP1	regulates	RAD51
STE12	regulates	RAD51
SWI6	regulates	RAD51
YOX1	regulates	RAD51
MSN2	regulates	RAD51
NRG1	regulates	SHC1
SOK2	regulates	SHC1
STE12	regulates	YER097W
STE12	regulates	UBP9
MSN2	regulates	UBP9
GCR1	regulates	UBP9
TOS8	regulates	UBC6
HSF1	regulates	RPS8b
SFP1	regulates	RPS8b
RAP1	regulates	RPS8b
HSF1	regulates	SSA4
STE12	regulates	SSA4
MSN4	regulates	SSA4
YAP1	regulates	SSA4
SOK2	regulates	SSA4
MSN2	regulates	SSA4
CIN5	regulates	SSA4
ABF1	regulates	NUP157
TEC1	regulates	FLO8
STE12	regulates	FLO8
MCM1	regulates	KAP123
MBP1	regulates	SWI4
STE12	regulates	SWI4
SWI6	regulates	SWI4
SOK2	regulates	SWI4
MCM1	regulates	SWI4
MSN2	regulates	LSM4
YRM1	regulates	TMN3
YAP5	regulates	SLX8
SFP1	regulates	SLX8
SFP1	regulates	RPL23b
RAP1	regulates	RPL23b
GCR1	regulates	RPL23b
TEC1	regulates	SHO1
STE12	regulates	SHO1
STE12	regulates	AVT6
RAP1	regulates	AVT6
YRM1	regulates	YER119C_A
STE12	regulates	SCS2
RAP1	regulates	SCS2
MBP1	regulates	DSE1
SWI5	regulates	DSE1
CAD1	regulates	DSE1
STE12	regulates	DSE1
FKH1	regulates	DSE1
ACE2	regulates	DSE1
CIN5	regulates	DSE1
MBP1	regulates	RSP5
ACE2	regulates	RSP5
RAP1	regulates	RSP5
ACE2	regulates	NSA2
ACE2	regulates	LCP5
SOK2	regulates	YER130C
STE12	regulates	RPS26b
PHD1	regulates	RPS26b
ABF1	regulates	RPS26b
IFH1	regulates	RPS26b
SOK2	regulates	RPS26b
MSN2	regulates	RPS26b
RAP1	regulates	RPS26b
FHL1	regulates	RPS26b
STE12	regulates	PMD1
MCM1	regulates	GLC7
MSN2	regulates	GDI1
TEC1	regulates	YER137C
STE12	regulates	YER137C
TEC1	regulates	YER138W_A
STE12	regulates	YER138W_A
ABF1	regulates	YER138W_A
RTG1	regulates	RTR1
HAP1	regulates	COX15
RPN4	regulates	MAG1
RPN4	regulates	DDI1
ASH1	regulates	DDI1
TEC1	regulates	FTR1
TUP1	regulates	FTR1
SWI4	regulates	FTR1
PDR1	regulates	FTR1
AFT1	regulates	FTR1
SOK2	regulates	FTR1
MAC1	regulates	FTR1
MSN2	regulates	FTR1
AFT2	regulates	FTR1
STE12	regulates	LSM5
YAP1	regulates	SPT15
TEC1	regulates	PEA2
STE12	regulates	PEA2
TEC1	regulates	SPI1
ADR1	regulates	SPI1
STE12	regulates	SPI1
SKN7	regulates	SPI1
SOK2	regulates	SPI1
MSN2	regulates	SPI1
MCM1	regulates	SPI1
STE12	regulates	UBP3
SKN7	regulates	YER152C
ACE2	regulates	YER152C
ACE2	regulates	PET122
MSN2	regulates	PET122
FHL1	regulates	PET122
SKN7	regulates	OXA1
PHD1	regulates	OXA1
ACE2	regulates	OXA1
TEC1	regulates	BEM2
SWI5	regulates	BEM2
STE12	regulates	BEM2
LEU3	regulates	BEM2
AFT1	regulates	YER156C
STE12	regulates	COG3
TEC1	regulates	YER158C
TUP1	regulates	YER158C
IXR1	regulates	YER158C
SOK2	regulates	YER158C
MSN2	regulates	YER158C
CIN5	regulates	YER158C
YRM1	regulates	YER158C
YOX1	regulates	BUR6
MSN2	regulates	BUR6
MCM1	regulates	BUR6
STE12	regulates	SPT2
REB1	regulates	GCG1
XBP1	regulates	GCG1
STE12	regulates	CCA1
STE12	regulates	RPH1
YAP5	regulates	GRX4
HAP4	regulates	GRX4
GCN4	regulates	TMT1
GLN3	regulates	TMT1
SOK2	regulates	TMT1
GCN4	regulates	ECM32
ACE2	regulates	ECM32
STB5	regulates	BMH1
ACE2	regulates	BMH1
GCR1	regulates	BMH1
UME6	regulates	DMC1
STE12	regulates	DMC1
STE12	regulates	YER181C
THI2	regulates	FAU1
SFP1	regulates	FAU1
TEC1	regulates	YER184C
STE12	regulates	YER184C
ABF1	regulates	YER184C
TEC1	regulates	PUG1
GCN4	regulates	PUG1
STE12	regulates	PUG1
MSN2	regulates	PUG1
CIN5	regulates	PUG1
STE12	regulates	YER188W
ABF1	regulates	YER188W
TEC1	regulates	YER189W
MIG3	regulates	YER189W
SWI4	regulates	YER189W
MSN4	regulates	YER189W
MAL33	regulates	YRF1_2
SWI5	regulates	YRF1_2
SWI4	regulates	YRF1_2
CST6	regulates	YRF1_2
YRM1	regulates	YFL067W
MAL33	regulates	YFL066C
ABF1	regulates	YFL065C
SWI4	regulates	YFL064C
STE12	regulates	YFL064C
SOK2	regulates	YFL064C
SWI5	regulates	YFL063W
STE12	regulates	YFL063W
ABF1	regulates	COS4
SOK2	regulates	COS4
ABF1	regulates	SNO3
BAS1	regulates	SNO3
STB1	regulates	SNO3
ABF1	regulates	SNZ3
BAS1	regulates	SNZ3
RPN4	regulates	AAD16
YAP1	regulates	AAD16
MSN2	regulates	AAD16
RPN4	regulates	AAD6
YAP1	regulates	AAD6
STE12	regulates	AGP3
YAP1	regulates	AGP3
RLM1	regulates	AGP3
STE12	regulates	DAK2
STE12	regulates	YFL052W
TUP1	regulates	YFL051C
YAP6	regulates	YFL051C
STE12	regulates	ALR2
TEC1	regulates	EMP47
TEC1	regulates	RGD2
STE12	regulates	RGD2
AFT2	regulates	FET5
SUM1	regulates	YFL040W
REB1	regulates	ACT1
RAP1	regulates	RPL22b
FHL1	regulates	RPL22b
RAP1	regulates	YFL034W
STE12	regulates	HAC1
CBF1	regulates	HAC1
MSN2	regulates	HAC1
STE12	regulates	AGX1
MSN2	regulates	AGX1
CIN5	regulates	AGX1
GCN4	regulates	CAF16
MCM1	regulates	CAF16
STE12	regulates	GYP8
YAP1	regulates	GYP8
MCM1	regulates	GYP8
STP2	regulates	STE2
STE12	regulates	STE2
YAP1	regulates	STE2
MCM1	regulates	STE2
HAP5	regulates	STE2
MSN2	regulates	EPL1
REB1	regulates	BUD27
PDR1	regulates	BUD27
STB5	regulates	BUD27
ABF1	regulates	BUD27
RAP1	regulates	BUD27
TUP1	regulates	FRS2
GLN3	regulates	FRS2
ACE2	regulates	FRS2
MSN2	regulates	FRS2
RAP1	regulates	FRS2
YRM1	regulates	FRS2
SWI5	regulates	GAT1
UME6	regulates	GAT1
GCN4	regulates	GAT1
GLN3	regulates	GAT1
HAP2	regulates	GAT1
STE12	regulates	GAT1
GZF3	regulates	GAT1
DAL80	regulates	GAT1
ACE2	regulates	GAT1
MSN2	regulates	GAT1
STE12	regulates	PAU5
GCN4	regulates	LPD1
ABF1	regulates	LPD1
ABF1	regulates	SMX2
ADR1	regulates	MDJ1
HSF1	regulates	MDJ1
SPT23	regulates	MDJ1
MSN2	regulates	MDJ1
TUP1	regulates	YFL015C
RAP1	regulates	YFL015C
TEC1	regulates	HSP12
SWI5	regulates	HSP12
ADR1	regulates	HSP12
[truncated: 6,685 more rows]
