# Supplementary material for: A transcriptome-wide analysis deciphers distinct roles of G1 cyclins in temporal organization of the yeast cell cycle
Source: Sci Rep. 2019 Mar 4;9:3343. doi: 10.1038/s41598-019-39850-7 (PMC6399449; doi:10.1038/s41598-019-39850-7)
Supplement: Supplementary file 5 — Dataset 4 [file 41598_2019_39850_MOESM5_ESM.xls]

## Sheet: Tabelle1
ESER		Naama		Yeastract		Ferrezuelo
MBF	YLR049C	MBF	SLM4	MBF	HTB2	MBF	SPT21
MBF	YKR077W	MBF	ECM33	MBF	YBR071W	MBF	RAD27
MBF	DUN1	MBF	CDC7	MBF	DUN1	MBF	CDC45
MBF	SPH1	MBF	ERP3	MBF	DIN7	MBF	POL1
MBF	YDL156W	MBF	DUN1	MBF	PUP3	MBF	SMC3
MBF	SPC42	MBF	PDS1	MBF	RAD51	MBF	CDC21
MBF	NUF1	MBF	YDR115W	MBF	SWI4	MBF	RFA2
MBF	RLF2	MBF	YDR132C	MBF	CDC45	MBF	RFA1
MBF	CLB5	MBF	DIN7	MBF	YLR297W	MBF	SEN34
MBF	YPR174C	MBF	HLR1			MBF	MCD1
MBF	STB1	MBF	IRR1	SBF	HTA1	MBF	PMS1
MBF	ERV25	MBF	ASF1	SBF	MNN1	MBF	ELG1
MBF	YJL181W	MBF	NCA3	SBF	CIS3	MBF	BUD2
MBF	YOR144C	MBF	CDC6	SBF	PHD1	MBF	YDL157C
MBF	MIF2	MBF	ELO1	SBF	CWP1	MBF	RTT106
MBF	SMC5	MBF	CDC45	SBF	TRM2	MBF	SLD2
MBF	RAD5	MBF	LCL2	SBF	YLL067C	MBF	HUA2
MBF	PMS1	MBF	EXG1	SBF	ECM38	MBF	CDC9
MBF	YOL017W	MBF	DIF1	SBF	EXG1	MBF	RAD5
MBF	SEN34	MBF	CAR2	SBF	YOX1	MBF	POL3
MBF	SLK19	MBF	TOF1	SBF	HHT2	MBF	YIF1
MBF	YCL061C	MBF	GOR1	SBF	TOS6	MBF	RKM1
MBF	TOF1	MBF	NRM1	SBF	AGA1	MBF	SPC42
MBF	RAD53	MBF	ACC1	SBF	CSI2	MBF	YML133C
MBF	ASF1	MBF	TIM23	SBF	SRL1	MBF	RFA3
MBF	CDC45	MBF	CDC21	SBF	HHO1	MBF	MIF2
MBF	YML133C	MBF	UFE1			MBF	OGG1
MBF	PDS5	MBF	CLB5			MBF	RIF1
MBF	MSH2	MBF	THI22			MBF	RAD17
MBF	RAD51					MBF	YRF1-6
MBF	TUB4	SBF	ALG14			MBF	MSH2
MBF	CTF4	SBF	YBR071W			MBF	YOR114W
MBF	MKC7	SBF	PCL2			MBF	OTU2
MBF	CDC2	SBF	YDL211C			MBF	SLK19
MBF	YNL339C	SBF	HTB1			MBF	STB1
MBF	YDR279W	SBF	HTA1			MBF	SMC5
MBF	YIF1	SBF	IRC22			MBF	BIM1
MBF	YPL208W	SBF	UTR2			MBF	SPC110
MBF	YDL157C	SBF	MNN1			MBF	NSE4
MBF	SMC3	SBF	HXK2			MBF	TOP2
MBF	MSH6	SBF	MSB2
MBF	CDC9	SBF	VHR1			SBF	MNN1
MBF	BNI4	SBF	SIM1			SBF	PRY2
MBF	OGG1	SBF	YJR054W			SBF	CSI2
MBF	SPO16	SBF	PHD1			SBF	SVS1
MBF	POL32	SBF	CWP1			SBF	CLN2
MBF	CDC21	SBF	UTH1			SBF	GAS1
MBF	DPB2	SBF	MID2			SBF	GIN4
MBF	QRI2	SBF	SKM1			SBF	TOS4
MBF	SSU81	SBF	YOL114C			SBF	YOL019W
MBF	RFA1	SBF	YOR246C			SBF	CBF2
MBF	SMC1	SBF	SRL1			SBF	HHT2
MBF	YKL108W	SBF	NDD1			SBF	RFA3
MBF	PRI2	SBF	NUD1			SBF	YMR144W
MBF	ZDS2	SBF	YOR378W			SBF	SPT21
MBF	BIM1	SBF	SVS1			SBF	ACM1
MBF	IRR1	SBF	CWP2			SBF	YPS3
MBF	YDL010W	SBF	YKL096C-B			SBF	CAF120
MBF	ASF2					SBF	RTT107
MBF	RFA2					SBF	YHR173C
MBF	ERP3					SBF	ALK2
MBF	YHR110W					SBF	SCP160
MBF	POL12					SBF	PXL1
						SBF	SPC105
SBF	YOL019W					SBF	RAD27
SBF	HO					SBF	POL30
SBF	YOL007C					SBF	VRG4
SBF	SVS1					SBF	PDS1
SBF	PCL2					SBF	SMC6
SBF	CLN2					SBF	ERG4
SBF	YPS3					SBF	SVL3
SBF	PSA1					SBF	SMF2
SBF	YNL300W					SBF	CSE4
SBF	YJR054W					SBF	DUT1
SBF	MSB2					SBF	KTR1
SBF	PRY2					SBF	SPA2
SBF	SVL3					SBF	POL1
SBF	HTA2					SBF	MGM101
SBF	HTA1					SBF	STU2
SBF	GAS1					SBF	ERP2
SBF	SRL1
SBF	PMI40
SBF	HHO1
SBF	HTB2
SBF	NIP29
SBF	BBP1
SBF	YGL093W
SBF	NRM1
SBF	GOG5
SBF	HHF1
SBF	HTB1
SBF	TOS4
SBF	WSC2
SBF	STU2
SBF	NDD1
SBF	HHT2
SBF	ALK2
SBF	YHR173C
SBF	HTA3
SBF	PGM1
SBF	PXL1
